# Supplementary material for: Conservation implications of low contemporary connectivity along the Mid‐Atlantic Ridge in hydrothermal vent gastropods
Source: Conserv Biol. 2026 Apr 24;40(4):e70284. doi: 10.1111/cobi.70284 (PMC13392762; doi:10.1111/cobi.70284)
Supplement: Supplementary file 2 — Appendices S1–S4, S12, S15, S21, and S22 [file COBI-40-e70284-s002.xlsx]

## Sheet: Appendix_S1
Table S1: Hydrothermal vent fields spatial coordinates and depth
Hydrothermal vent field	Latitude	Longitude	Depth
Moytirra	45.483	-27.850	2940
Menez Gwen	37.842	-31.525	840-870
Lucky Strike	37.291	-32.282	1683
Rainbow	36.230	-33.902	2270-2320
Broken Spur	29.167	-43.174	3100
TAG	26.137	-44.826	3638
Snake Pit	23.369	-44.952	3467
5°S	-4.033	-12.250	2987–2998

## Sheet: Appendix_S2
Table S2: Number of sampled individuals per hydrothermal vent field and scientific cruise for P. smaragdina and L. atlanticus included in the ddRAD analyses. See Supplementary Table S3 for details on each sample.
Species	Scientific cruise (year, institute, chief-scientist(s))	Moytirra	Lucky Strike	Menez Gwen	Rainbow	Broken Spur	TAG	Snake Pit	5°S	Total
P. smaragdina	Bicose 2 (2018, IFREMER, M-A Cambon-Bonavita)						42	43		85
	Momarsat2016 (2016, IFREMER, M. Cannat, P-M Sarradin)		16							16
	Momarsat2019 (2019, IFREMER, P-M Sarradin, J. Legrand)		12							12
	Transect (2018, IFREMER, N. Le Bris)				25	43				68
	VENTuRE survey (2011, University College Cork, A. Wheeler)	26								26
Total		26	28		25	43	42	43		207
L. atlanticus	Biobaz (2013, Station Biologique de Roscoff, F. Lallier)				16					16
	M78/2 (2009, University of Hamburg, R. Seifert)								24	24
	Momarsat2019 (2019, IFREMER, P-M Sarradin, J. Legrand)		22							22
	Momareto (2006, IFREMER, P-M Sarradin, J. Sarrazin)			29						29
	Transect (2018, IFREMER, N. Le Bris)					24				24
Total			22	29	16	24			24	115
We aimed to obtain a minimum of 24 individuals per population that would be sequenced with good quality. When less are reported, either less than 24 samples were available, either we were not successfull in obtaining enough good quality reads to include these individuals (e.g. too many missing data, too few reads to perform the assembly). 24 individuals per populations appeared as an adequate min…

## Sheet: Appendix_S3
Table S3: Sample information for Peltospira smaragdina and Lepetodrilus atlanticus. See main article for details about scientific cruises.
Sample_ID	Species	Vent_field	ENA_sample_accession	ENA_study_accession	mtCox1_ENA_accession	Scientific cruise
d_PS024	Peltospira smaragdina	TAG	ERS10856902	PRJEB50821	OZ181821	Bicose2
d_PS025	Peltospira smaragdina	TAG	ERS10856903	PRJEB50821	NA	Bicose2
d_PS026	Peltospira smaragdina	TAG	ERS10856904	PRJEB50821	NA	Bicose2
d_PS027	Peltospira smaragdina	TAG	ERS10856905	PRJEB50821	NA	Bicose2
d_PS028	Peltospira smaragdina	Snake Pit	ERS10856906	PRJEB50821	NA	Bicose2
d_PS029	Peltospira smaragdina	Snake Pit	ERS10856907	PRJEB50821	NA	Bicose2
d_PS030	Peltospira smaragdina	Snake Pit	ERS10856908	PRJEB50821	NA	Bicose2
d_PS051	Peltospira smaragdina	Snake Pit	ERS10856909	PRJEB50821	NA	Bicose2
d_Psm106	Peltospira smaragdina	Broken Spur	ERS10856910	PRJEB50821	NA	Transect
d_Psm14	Peltospira smaragdina	Rainbow	ERS10856911	PRJEB50821	OZ181826	Transect
d_Psm15	Peltospira smaragdina	Rainbow	ERS10856912	PRJEB50821	OZ181823	Transect
d_Psm16	Peltospira smaragdina	Rainbow	ERS10856913	PRJEB50821	OZ181824	Transect
d_Psm17	Peltospira smaragdina	Rainbow	ERS10856914	PRJEB50821	OZ181828	Transect
d_Psm18	Peltospira smaragdina	Rainbow	ERS10856915	PRJEB50821	OZ181793	Transect
d_Psm22	Peltospira smaragdina	Rainbow	ERS10856916	PRJEB50821	OZ181829	Transect
d_Psm23	Peltospira smaragdina	Rainbow	ERS10856917	PRJEB50821	OZ181818	Transect
d_Psm57	Peltospira smaragdina	Broken Spur	ERS10856918	PRJEB50821	OZ181803	Transect
d_Psm58	Peltospira smaragdina	Broken Spur	ERS10856919	PRJEB50821	NA	Transect
d_Psm59	Peltospira smaragdina	Broken Spur	ERS10856920	PRJEB50821	OZ181776	Transect
d_Psm90	Peltospira smaragdina	Broken Spur	ERS10856921	PRJEB50821	NA	Transect
d10_PS002	Peltospira smaragdina	TAG	ERS10856922	PRJEB50821	NA	Bicose2
d10_PS004	Peltospira smaragdina	TAG	ERS10856923	PRJEB50821	NA	Bicose2
d10_PS005	Peltospira smaragdina	TAG	ERS10856924	PRJEB50821	NA	Bicose2
d10_PS007	Peltospira smaragdina	Snake Pit	ERS10856925	PRJEB50821	NA	Bicose2
d10_PS010	Peltospira smaragdina	Snake Pit	ERS10856926	PRJEB50821	NA	Bicose2
d10_Psm55_R1	Peltospira smaragdina	Broken Spur	ERS10856927	PRJEB50821	NA	Transect
d10_Psm86_R1	Peltospira smaragdina	Broken Spur	ERS10856928	PRJEB50821	NA	Transect
d10_Psm89_R1	Peltospira smaragdina	Broken Spur	ERS10856929	PRJEB50821	NA	Transect
d20_PS001	Peltospira smaragdina	TAG	ERS10856930	PRJEB50821	NA	Bicose2
d20_Psm19	Peltospira smaragdina	Rainbow	ERS10856931	PRJEB50821	OZ181819	Transect
d20_Psm20	Peltospira smaragdina	Rainbow	ERS10856932	PRJEB50821	OZ181816	Transect
d20_Psm21	Peltospira smaragdina	Rainbow	ERS10856933	PRJEB50821	NA	Transect
L11B	Peltospira smaragdina	Moytirra	ERS10856934	PRJEB50821	OZ181810	VENTuRE survey
L13B	Peltospira smaragdina	Moytirra	ERS10856935	PRJEB50821	OZ181811	VENTuRE survey
L15B	Peltospira smaragdina	Moytirra	ERS10856937	PRJEB50821	NA	VENTuRE survey
L16B	Peltospira smaragdina	Moytirra	ERS10856938	PRJEB50821	NA	VENTuRE survey
L17B	Peltospira smaragdina	Moytirra	ERS10856939	PRJEB50821	NA	VENTuRE survey
L18B	Peltospira smaragdina	Moytirra	ERS10856940	PRJEB50821	NA	VENTuRE survey
L19B	Peltospira smaragdina	Moytirra	ERS10856941	PRJEB50821	OZ181813	VENTuRE survey
L20B	Peltospira smaragdina	Moytirra	ERS10856942	PRJEB50821	NA	VENTuRE survey
L21B	Peltospira smaragdina	Moytirra	ERS10856943	PRJEB50821	NA	VENTuRE survey
L22B	Peltospira smaragdina	Moytirra	ERS10856944	PRJEB50821	NA	VENTuRE survey
L24B	Peltospira smaragdina	Moytirra	ERS10856945	PRJEB50821	NA	VENTuRE survey
L25B	Peltospira smaragdina	Moytirra	ERS10856946	PRJEB50821	NA	VENTuRE survey
L27B	Peltospira smaragdina	Moytirra	ERS10856948	PRJEB50821	NA	VENTuRE survey
L28B	Peltospira smaragdina	Moytirra	ERS10856949	PRJEB50821	NA	VENTuRE survey
L29B	Peltospira smaragdina	Moytirra	ERS10856950	PRJEB50821	NA	VENTuRE survey
L30B	Peltospira smaragdina	Moytirra	ERS10856951	PRJEB50821	NA	VENTuRE survey
L60B	Peltospira smaragdina	Moytirra	ERS10856952	PRJEB50821	NA	VENTuRE survey
L62B	Peltospira smaragdina	Moytirra	ERS10856953	PRJEB50821	OZ181812	VENTuRE survey
L64B	Peltospira smaragdina	Moytirra	ERS10856955	PRJEB50821	OZ181814	VENTuRE survey
L67B	Peltospira smaragdina	Moytirra	ERS10856956	PRJEB50821	NA	VENTuRE survey
L68B	Peltospira smaragdina	Moytirra	ERS10856957	PRJEB50821	OZ181808	VENTuRE survey
L69B	Peltospira smaragdina	Moytirra	ERS10856958	PRJEB50821	OZ181827	VENTuRE survey
L71B	Peltospira smaragdina	Moytirra	ERS10856959	PRJEB50821	OZ181809	VENTuRE survey
L77B	Peltospira smaragdina	Moytirra	ERS10856960	PRJEB50821	NA	VENTuRE survey
L78B	Peltospira smaragdina	Moytirra	ERS10856961	PRJEB50821	NA	VENTuRE survey
L79B	Peltospira smaragdina	Moytirra	ERS10856962	PRJEB50821	NA	VENTuRE survey
PS031	Peltospira smaragdina	Lucky Strike	ERS10856963	PRJEB50821	NA	Momarsat2016
PS032	Peltospira smaragdina	Lucky Strike	ERS10856964	PRJEB50821	NA	Momarsat2016
PS037	Peltospira smaragdina	Lucky Strike	ERS10856965	PRJEB50821	NA	Momarsat2016
PS040	Peltospira smaragdina	Lucky Strike	ERS10856967	PRJEB50821	NA	Momarsat2016
PS041	Peltospira smaragdina	TAG	ERS10856968	PRJEB50821	NA	Bicose2
PS042	Peltospira smaragdina	TAG	ERS10856969	PRJEB50821	NA	Bicose2
PS043	Peltospira smaragdina	TAG	ERS10856970	PRJEB50821	NA	Bicose2
PS044	Peltospira smaragdina	TAG	ERS10856971	PRJEB50821	NA	Bicose2
PS045	Peltospira smaragdina	TAG	ERS10856972	PRJEB50821	NA	Bicose2
PS046	Peltospira smaragdina	TAG	ERS10856973	PRJEB50821	NA	Bicose2
PS047	Peltospira smaragdina	TAG	ERS10856974	PRJEB50821	NA	Bicose2
PS048	Peltospira smaragdina	TAG	ERS10856975	PRJEB50821	NA	Bicose2
PS049	Peltospira smaragdina	TAG	ERS10856976	PRJEB50821	NA	Bicose2
PS050	Peltospira smaragdina	TAG	ERS10856977	PRJEB50821	OZ181799	Bicose2
PS052	Peltospira smaragdina	Snake Pit	ERS10856978	PRJEB50821	OZ181807	Bicose2
PS053	Peltospira smaragdina	Snake Pit	ERS10856979	PRJEB50821	NA	Bicose2
PS054	Peltospira smaragdina	Snake Pit	ERS10856980	PRJEB50821	NA	Bicose2
PS055	Peltospira smaragdina	Snake Pit	ERS10856981	PRJEB50821	NA	Bicose2
PS056	Peltospira smaragdina	Snake Pit	ERS10856982	PRJEB50821	NA	Bicose2
PS057	Peltospira smaragdina	Snake Pit	ERS10856983	PRJEB50821	NA	Bicose2
PS058	Peltospira smaragdina	Snake Pit	ERS10856984	PRJEB50821	NA	Bicose2
PS059	Peltospira smaragdina	Snake Pit	ERS10856985	PRJEB50821	OZ181777	Bicose2
PS066	Peltospira smaragdina	Lucky Strike	ERS10856986	PRJEB50821	NA	Momarsat2019
PS067	Peltospira smaragdina	Lucky Strike	ERS10856987	PRJEB50821	OZ181804	Momarsat2019
PS069	Peltospira smaragdina	Lucky Strike	ERS10856988	PRJEB50821	NA	Momarsat2019
PS070	Peltospira smaragdina	Lucky Strike	ERS10856989	PRJEB50821	OZ181789	Momarsat2016
PS071	Peltospira smaragdina	Lucky Strike	ERS10856990	PRJEB50821	NA	Momarsat2016
PS075	Peltospira smaragdina	Lucky Strike	ERS10856992	PRJEB50821	OZ181817	Momarsat2016
PS076	Peltospira smaragdina	Lucky Strike	ERS10856993	PRJEB50821	OZ181805	Momarsat2016
PS077	Peltospira smaragdina	Lucky Strike	ERS10856994	PRJEB50821	OZ181792	Momarsat2016
PS079	Peltospira smaragdina	Lucky Strike	ERS10856995	PRJEB50821	NA	Momarsat2016
PS080	Peltospira smaragdina	Lucky Strike	ERS10856996	PRJEB50821	NA	Momarsat2016
PS081	Peltospira smaragdina	Lucky Strike	ERS10856997	PRJEB50821	NA	Momarsat2016
PS083	Peltospira smaragdina	Lucky Strike	ERS10856999	PRJEB50821	NA	Momarsat2016
PS084	Peltospira smaragdina	Lucky Strike	ERS10857000	PRJEB50821	OZ181806	Momarsat2016
PS085	Peltospira smaragdina	Lucky Strike	ERS10857001	PRJEB50821	NA	Momarsat2016
PS089	Peltospira smaragdina	Lucky Strike	ERS10857002	PRJEB50821	NA	Momarsat2016
PS091	Peltospira smaragdina	Snake Pit	ERS10857003	PRJEB50821	NA	Bicose2
PS092	Peltospira smaragdina	Snake Pit	ERS10857004	PRJEB50821	NA	Bicose2
PS093	Peltospira smaragdina	Snake Pit	ERS10857005	PRJEB50821	NA	Bicose2
PS094	Peltospira smaragdina	Snake Pit	ERS10857006	PRJEB50821	NA	Bicose2
PS095	Peltospira smaragdina	Snake Pit	ERS10857007	PRJEB50821	NA	Bicose2
PS096	Peltospira smaragdina	Snake Pit	ERS10857008	PRJEB50821	OZ181773	Bicose2
PS098	Peltospira smaragdina	Snake Pit	ERS10857010	PRJEB50821	NA	Bicose2
PS099	Peltospira smaragdina	Snake Pit	ERS10857011	PRJEB50821	OZ181774	Bicose2
PS100	Peltospira smaragdina	Snake Pit	ERS10857012	PRJEB50821	NA	Bicose2
PS101	Peltospira smaragdina	Snake Pit	ERS10857013	PRJEB50821	NA	Bicose2
PS102	Peltospira smaragdina	TAG	ERS10857014	PRJEB50821	NA	Bicose2
PS103	Peltospira smaragdina	TAG	ERS10857015	PRJEB50821	OZ181797	Bicose2
PS104	Peltospira smaragdina	TAG	ERS10857016	PRJEB50821	NA	Bicose2
PS105	Peltospira smaragdina	TAG	ERS10857017	PRJEB50821	NA	Bicose2
PS106	Peltospira smaragdina	TAG	ERS10857018	PRJEB50821	NA	Bicose2
PS107	Peltospira smaragdina	TAG	ERS10857019	PRJEB50821	NA	Bicose2
PS108	Peltospira smaragdina	Snake Pit	ERS10857020	PRJEB50821	OZ181779	Bicose2
PS109	Peltospira smaragdina	Snake Pit	ERS10857021	PRJEB50821	NA	Bicose2
PS110	Peltospira smaragdina	Snake Pit	ERS10857022	PRJEB50821	NA	Bicose2
PS111	Peltospira smaragdina	TAG	ERS10857023	PRJEB50821	NA	Bicose2
PS112	Peltospira smaragdina	TAG	ERS10857024	PRJEB50821	NA	Bicose2
PS113	Peltospira smaragdina	TAG	ERS10857025	PRJEB50821	OZ181798	Bicose2
PS114	Peltospira smaragdina	TAG	ERS10857026	PRJEB50821	OZ181830	Bicose2
PS115	Peltospira smaragdina	TAG	ERS10857027	PRJEB50821	OZ181782	Bicose2
PS117	Peltospira smaragdina	TAG	ERS10857028	PRJEB50821	NA	Bicose2
PS118	Peltospira smaragdina	TAG	ERS10857029	PRJEB50821	NA	Bicose2
PS122	Peltospira smaragdina	Snake Pit	ERS10857030	PRJEB50821	NA	Bicose2
PS124	Peltospira smaragdina	Snake Pit	ERS10857031	PRJEB50821	NA	Bicose2
PS125	Peltospira smaragdina	Snake Pit	ERS10857032	PRJEB50821	NA	Bicose2
PS126	Peltospira smaragdina	Snake Pit	ERS10857033	PRJEB50821	NA	Bicose2
PS127	Peltospira smaragdina	Snake Pit	ERS10857034	PRJEB50821	NA	Bicose2
PS128	Peltospira smaragdina	Snake Pit	ERS10857035	PRJEB50821	NA	Bicose2
PS129	Peltospira smaragdina	TAG	ERS10857036	PRJEB50821	NA	Bicose2
PS130	Peltospira smaragdina	TAG	ERS10857037	PRJEB50821	NA	Bicose2
PS131	Peltospira smaragdina	TAG	ERS10857038	PRJEB50821	NA	Bicose2
PS132	Peltospira smaragdina	TAG	ERS10857039	PRJEB50821	NA	Bicose2
PS134	Peltospira smaragdina	TAG	ERS10857040	PRJEB50821	OZ181783	Bicose2
PS135	Peltospira smaragdina	TAG	ERS10857041	PRJEB50821	NA	Bicose2
PS137	Peltospira smaragdina	TAG	ERS10857042	PRJEB50821	NA	Bicose2
PS139	Peltospira smaragdina	TAG	ERS10857043	PRJEB50821	NA	Bicose2
PS140	Peltospira smaragdina	TAG	ERS10857044	PRJEB50821	NA	Bicose2
PS141	Peltospira smaragdina	TAG	ERS10857045	PRJEB50821	OZ181820	Bicose2
PS142	Peltospira smaragdina	TAG	ERS10857046	PRJEB50821	NA	Bicose2
PS143	Peltospira smaragdina	Snake Pit	ERS10857047	PRJEB50821	OZ181780	Bicose2
PS144	Peltospira smaragdina	Snake Pit	ERS10857048	PRJEB50821	OZ181781	Bicose2
PS145	Peltospira smaragdina	Snake Pit	ERS10857049	PRJEB50821	NA	Bicose2
PS146	Peltospira smaragdina	Snake Pit	ERS10857050	PRJEB50821	NA	Bicose2
PS147	Peltospira smaragdina	Snake Pit	ERS10857051	PRJEB50821	NA	Bicose2
PS148	Peltospira smaragdina	Snake Pit	ERS10857052	PRJEB50821	NA	Bicose2
PS149	Peltospira smaragdina	Snake Pit	ERS10857053	PRJEB50821	NA	Bicose2
PS150	Peltospira smaragdina	Snake Pit	ERS10857054	PRJEB50821	NA	Bicose2
PS151	Peltospira smaragdina	Snake Pit	ERS10857055	PRJEB50821	NA	Bicose2
PS153	Peltospira smaragdina	Snake Pit	ERS10857057	PRJEB50821	NA	Bicose2
PS154	Peltospira smaragdina	Rainbow	ERS10857058	PRJEB50821	OZ181784	Transect
PS155	Peltospira smaragdina	Rainbow	ERS10857059	PRJEB50821	OZ181831	Transect
PS156	Peltospira smaragdina	Rainbow	ERS10857060	PRJEB50821	OZ181800	Transect
PS157	Peltospira smaragdina	Rainbow	ERS10857061	PRJEB50821	OZ181832	Transect
PS158	Peltospira smaragdina	Lucky Strike	ERS10857062	PRJEB50821	NA	Momarsat2019
PS160	Peltospira smaragdina	Lucky Strike	ERS10857063	PRJEB50821	OZ181815	Momarsat2019
PS162	Peltospira smaragdina	Lucky Strike	ERS10857065	PRJEB50821	NA	Momarsat2019
PS165	Peltospira smaragdina	Lucky Strike	ERS10857066	PRJEB50821	OZ181825	Momarsat2019
PS166	Peltospira smaragdina	Lucky Strike	ERS10857067	PRJEB50821	NA	Momarsat2019
PS168	Peltospira smaragdina	Lucky Strike	ERS10857068	PRJEB50821	NA	Momarsat2019
PS170	Peltospira smaragdina	Lucky Strike	ERS10857069	PRJEB50821	NA	Momarsat2019
PS171	Peltospira smaragdina	Lucky Strike	ERS10857070	PRJEB50821	NA	Momarsat2019
PS172	Peltospira smaragdina	Lucky Strike	ERS10857071	PRJEB50821	NA	Momarsat2019
Psm130	Peltospira smaragdina	Broken Spur	ERS10857072	PRJEB50821	NA	Transect
Psm132	Peltospira smaragdina	Broken Spur	ERS10857074	PRJEB50821	NA	Transect
Psm133	Peltospira smaragdina	Broken Spur	ERS10857075	PRJEB50821	OZ181794	Transect
Psm134	Peltospira smaragdina	Broken Spur	ERS10857076	PRJEB50821	OZ181833	Transect
Psm135	Peltospira smaragdina	Broken Spur	ERS10857077	PRJEB50821	NA	Transect
Psm136	Peltospira smaragdina	Broken Spur	ERS10857078	PRJEB50821	NA	Transect
Psm137	Peltospira smaragdina	Broken Spur	ERS10857079	PRJEB50821	OZ181785	Transect
Psm139	Peltospira smaragdina	Broken Spur	ERS10857080	PRJEB50821	NA	Transect
Psm140	Peltospira smaragdina	Broken Spur	ERS10857081	PRJEB50821	NA	Transect
Psm141	Peltospira smaragdina	Broken Spur	ERS10857082	PRJEB50821	OZ181778	Transect
Psm142	Peltospira smaragdina	Broken Spur	ERS10857083	PRJEB50821	NA	Transect
Psm143	Peltospira smaragdina	Broken Spur	ERS10857084	PRJEB50821	NA	Transect
Psm25	Peltospira smaragdina	Rainbow	ERS10857086	PRJEB50821	OZ181801	Transect
Psm26	Peltospira smaragdina	Rainbow	ERS10857087	PRJEB50821	OZ181834	Transect
Psm29	Peltospira smaragdina	Rainbow	ERS10857089	PRJEB50821	OZ181835	Transect
Psm30	Peltospira smaragdina	Rainbow	ERS10857090	PRJEB50821	OZ181786	Transect
Psm31	Peltospira smaragdina	Rainbow	ERS10857091	PRJEB50821	OZ181822	Transect
Psm32	Peltospira smaragdina	Rainbow	ERS10857092	PRJEB50821	OZ181788	Transect
Psm33	Peltospira smaragdina	Rainbow	ERS10857093	PRJEB50821	OZ181790	Transect
Psm34	Peltospira smaragdina	Rainbow	ERS10857094	PRJEB50821	OZ181787	Transect
Psm35	Peltospira smaragdina	Rainbow	ERS10857095	PRJEB50821	OZ181791	Transect
Psm36	Peltospira smaragdina	Rainbow	ERS10857096	PRJEB50821	OZ181795	Transect
Psm37	Peltospira smaragdina	Rainbow	ERS10857097	PRJEB50821	OZ181796	Transect
Psm61	Peltospira smaragdina	Broken Spur	ERS10857098	PRJEB50821	OZ181775	Transect
Psm62	Peltospira smaragdina	Broken Spur	ERS10857099	PRJEB50821	NA	Transect
Psm63	Peltospira smaragdina	Broken Spur	ERS10857100	PRJEB50821	OZ181802	Transect
Psm64	Peltospira smaragdina	Broken Spur	ERS10857101	PRJEB50821	NA	Transect
Psm66	Peltospira smaragdina	Broken Spur	ERS10857103	PRJEB50821	NA	Transect
Psm68	Peltospira smaragdina	Broken Spur	ERS10857105	PRJEB50821	NA	Transect
Psm69	Peltospira smaragdina	Broken Spur	ERS10857106	PRJEB50821	NA	Transect
Psm70	Peltospira smaragdina	Broken Spur	ERS10857107	PRJEB50821	NA	Transect
Psm71	Peltospira smaragdina	Broken Spur	ERS10857108	PRJEB50821	NA	Transect
Psm72	Peltospira smaragdina	Broken Spur	ERS10857109	PRJEB50821	NA	Transect
Psm73	Peltospira smaragdina	Broken Spur	ERS10857110	PRJEB50821	NA	Transect
Psm74	Peltospira smaragdina	Broken Spur	ERS10857111	PRJEB50821	NA	Transect
Psm75	Peltospira smaragdina	Broken Spur	ERS10857112	PRJEB50821	NA	Transect
Psm76	Peltospira smaragdina	Broken Spur	ERS10857113	PRJEB50821	NA	Transect
Psm77	Peltospira smaragdina	Broken Spur	ERS10857114	PRJEB50821	NA	Transect
Psm78	Peltospira smaragdina	Broken Spur	ERS10857115	PRJEB50821	NA	Transect
Psm79	Peltospira smaragdina	Broken Spur	ERS10857116	PRJEB50821	NA	Transect
Psm80	Peltospira smaragdina	Broken Spur	ERS10857117	PRJEB50821	NA	Transect
Psm92	Peltospira smaragdina	Broken Spur	ERS10857118	PRJEB50821	NA	Transect
Psm93	Peltospira smaragdina	Broken Spur	ERS10857119	PRJEB50821	NA	Transect
Psm95	Peltospira smaragdina	Broken Spur	ERS10857121	PRJEB50821	NA	Transect
Psm96	Peltospira smaragdina	Broken Spur	ERS10857122	PRJEB50821	NA	Transect
Psm97	Peltospira smaragdina	Broken Spur	ERS10857123	PRJEB50821	NA	Transect
La31	Lepetodrilus atlanticus	Menez Gwen	ERS14884727	PRJEB61173	OZ181857	Momareto
La32	Lepetodrilus atlanticus	Menez Gwen	ERS14884728	PRJEB61173	NA	Momareto
La33	Lepetodrilus atlanticus	Menez Gwen	ERS14884729	PRJEB61173	NA	Momareto
La34	Lepetodrilus atlanticus	Menez Gwen	ERS14884730	PRJEB61173	OZ181846	Momareto
La35	Lepetodrilus atlanticus	Menez Gwen	ERS14884731	PRJEB61173	OZ181847	Momareto
La36	Lepetodrilus atlanticus	Menez Gwen	ERS14884732	PRJEB61173	OZ181860	Momareto
La37	Lepetodrilus atlanticus	Menez Gwen	ERS14884733	PRJEB61173	OZ181848	Momareto
La38	Lepetodrilus atlanticus	Menez Gwen	ERS14884734	PRJEB61173	NA	Momareto
La39	Lepetodrilus atlanticus	Menez Gwen	ERS14884735	PRJEB61173	NA	Momareto
La40	Lepetodrilus atlanticus	Menez Gwen	ERS14884736	PRJEB61173	NA	Momareto
La41	Lepetodrilus atlanticus	Menez Gwen	ERS14884737	PRJEB61173	NA	Momareto
La42	Lepetodrilus atlanticus	Menez Gwen	ERS14884738	PRJEB61173	NA	Momareto
La43	Lepetodrilus atlanticus	Menez Gwen	ERS14884739	PRJEB61173	NA	Momareto
La44	Lepetodrilus atlanticus	Menez Gwen	ERS14884740	PRJEB61173	NA	Momareto
La45	Lepetodrilus atlanticus	Menez Gwen	ERS14884741	PRJEB61173	NA	Momareto
La46	Lepetodrilus atlanticus	Menez Gwen	ERS14884742	PRJEB61173	NA	Momareto
La47_R1	Lepetodrilus atlanticus	Menez Gwen	ERS14884743	PRJEB61173	NA	Momareto
La48	Lepetodrilus atlanticus	Menez Gwen	ERS14884744	PRJEB61173	NA	Momareto
La49	Lepetodrilus atlanticus	Menez Gwen	ERS14884745	PRJEB61173	NA	Momareto
La50	Lepetodrilus atlanticus	Menez Gwen	ERS14884746	PRJEB61173	NA	Momareto
La51	Lepetodrilus atlanticus	Menez Gwen	ERS14884747	PRJEB61173	NA	Momareto
La52	Lepetodrilus atlanticus	Menez Gwen	ERS14884748	PRJEB61173	NA	Momareto
La53	Lepetodrilus atlanticus	Menez Gwen	ERS14884749	PRJEB61173	NA	Momareto
La54	Lepetodrilus atlanticus	Menez Gwen	ERS14884750	PRJEB61173	NA	Momareto
La55_R2	Lepetodrilus atlanticus	Menez Gwen	ERS14884751	PRJEB61173	NA	Momareto
La56	Lepetodrilus atlanticus	Menez Gwen	ERS14884752	PRJEB61173	NA	Momareto
La57	Lepetodrilus atlanticus	Menez Gwen	ERS14884753	PRJEB61173	NA	Momareto
La58	Lepetodrilus atlanticus	Menez Gwen	ERS14884754	PRJEB61173	NA	Momareto
La59	Lepetodrilus atlanticus	Menez Gwen	ERS14884755	PRJEB61173	NA	Momareto
LP1	Lepetodrilus atlanticus	5°S	ERS14884756	PRJEB61173	NA	M78/2
LP107_e1	Lepetodrilus atlanticus	Rainbow	ERS14884757	PRJEB61173	NA	Biobaz
LP12	Lepetodrilus atlanticus	5°S	ERS14884758	PRJEB61173	OZ181863	M78/2
LP13	Lepetodrilus atlanticus	5°S	ERS14884759	PRJEB61173	NA	M78/2
LP131_e1	Lepetodrilus atlanticus	Rainbow	ERS14884760	PRJEB61173	OZ181873	Biobaz
LP132_e1	Lepetodrilus atlanticus	Rainbow	ERS14884761	PRJEB61173	NA	Biobaz
LP134_e1	Lepetodrilus atlanticus	Rainbow	ERS14884762	PRJEB61173	OZ181852	Biobaz
LP136_e1	Lepetodrilus atlanticus	Rainbow	ERS14884763	PRJEB61173	NA	Biobaz
LP137_e1	Lepetodrilus atlanticus	Rainbow	ERS14884764	PRJEB61173	OZ181875	Biobaz
LP139_e1	Lepetodrilus atlanticus	Rainbow	ERS14884765	PRJEB61173	OZ181853	Biobaz
LP14	Lepetodrilus atlanticus	5°S	ERS14884766	PRJEB61173	NA	M78/2
LP140_e1	Lepetodrilus atlanticus	Rainbow	ERS14884767	PRJEB61173	OZ181854	Biobaz
LP141_e1	Lepetodrilus atlanticus	Rainbow	ERS14884768	PRJEB61173	NA	Biobaz
LP142_e1	Lepetodrilus atlanticus	Rainbow	ERS14884769	PRJEB61173	OZ181855	Biobaz
LP143_e1	Lepetodrilus atlanticus	Rainbow	ERS14884770	PRJEB61173	NA	Biobaz
LP144_e1	Lepetodrilus atlanticus	Rainbow	ERS14884771	PRJEB61173	NA	Biobaz
LP146_e1	Lepetodrilus atlanticus	Rainbow	ERS14884772	PRJEB61173	OZ181856	Biobaz
LP148_e1	Lepetodrilus atlanticus	Rainbow	ERS14884773	PRJEB61173	NA	Biobaz
LP149_e1	Lepetodrilus atlanticus	Rainbow	ERS14884774	PRJEB61173	OZ181874	Biobaz
LP15	Lepetodrilus atlanticus	5°S	ERS14884775	PRJEB61173	NA	M78/2
LP152_e1	Lepetodrilus atlanticus	Rainbow	ERS14884776	PRJEB61173	NA	Biobaz
LP16	Lepetodrilus atlanticus	5°S	ERS14884777	PRJEB61173	OZ181876	M78/2
LP17	Lepetodrilus atlanticus	5°S	ERS14884778	PRJEB61173	NA	M78/2
LP18	Lepetodrilus atlanticus	5°S	ERS14884779	PRJEB61173	NA	M78/2
LP19	Lepetodrilus atlanticus	5°S	ERS14884780	PRJEB61173	OZ181864	M78/2
LP2	Lepetodrilus atlanticus	5°S	ERS14884781	PRJEB61173	NA	M78/2
LP20	Lepetodrilus atlanticus	5°S	ERS14884782	PRJEB61173	NA	M78/2
LP21	Lepetodrilus atlanticus	5°S	ERS14884783	PRJEB61173	OZ181862	M78/2
LP22	Lepetodrilus atlanticus	5°S	ERS14884784	PRJEB61173	OZ181865	M78/2
LP23	Lepetodrilus atlanticus	5°S	ERS14884785	PRJEB61173	NA	M78/2
LP24	Lepetodrilus atlanticus	5°S	ERS14884786	PRJEB61173	NA	M78/2
LP25	Lepetodrilus atlanticus	5°S	ERS14884787	PRJEB61173	NA	M78/2
LP26	Lepetodrilus atlanticus	5°S	ERS14884788	PRJEB61173	NA	M78/2
LP27	Lepetodrilus atlanticus	5°S	ERS14884789	PRJEB61173	NA	M78/2
LP28	Lepetodrilus atlanticus	5°S	ERS14884790	PRJEB61173	NA	M78/2
LP3	Lepetodrilus atlanticus	5°S	ERS14884791	PRJEB61173	NA	M78/2
LP36	Lepetodrilus atlanticus	Lucky Strike	ERS14884792	PRJEB61173	OZ181858	Momarsat 2019
LP37_R1	Lepetodrilus atlanticus	Lucky Strike	ERS14884793	PRJEB61173	NA	Momarsat 2019
LP38	Lepetodrilus atlanticus	Lucky Strike	ERS14884794	PRJEB61173	OZ181866	Momarsat 2019
LP4	Lepetodrilus atlanticus	5°S	ERS14884795	PRJEB61173	OZ181861	M78/2
LP48	Lepetodrilus atlanticus	Broken Spur	ERS14884796	PRJEB61173	NA	Transect
LP49	Lepetodrilus atlanticus	Broken Spur	ERS14884797	PRJEB61173	NA	Transect
LP5	Lepetodrilus atlanticus	5°S	ERS14884798	PRJEB61173	NA	M78/2
LP50	Lepetodrilus atlanticus	Broken Spur	ERS14884799	PRJEB61173	NA	Transect
LP51	Lepetodrilus atlanticus	Broken Spur	ERS14884800	PRJEB61173	OZ181867	Transect
LP52	Lepetodrilus atlanticus	Lucky Strike	ERS14884801	PRJEB61173	NA	Momarsat 2019
LP53	Lepetodrilus atlanticus	Lucky Strike	ERS14884802	PRJEB61173	NA	Momarsat 2019
LP54	Lepetodrilus atlanticus	Lucky Strike	ERS14884803	PRJEB61173	OZ181849	Momarsat 2019
LP55	Lepetodrilus atlanticus	Lucky Strike	ERS14884804	PRJEB61173	OZ181868	Momarsat 2019
LP56	Lepetodrilus atlanticus	Lucky Strike	ERS14884805	PRJEB61173	NA	Momarsat 2019
LP57	Lepetodrilus atlanticus	Lucky Strike	ERS14884806	PRJEB61173	NA	Momarsat 2019
LP58	Lepetodrilus atlanticus	Lucky Strike	ERS14884807	PRJEB61173	OZ181877	Momarsat 2019
LP59	Lepetodrilus atlanticus	Lucky Strike	ERS14884808	PRJEB61173	NA	Momarsat 2019
LP6	Lepetodrilus atlanticus	5°S	ERS14884809	PRJEB61173	NA	M78/2
LP60	Lepetodrilus atlanticus	Lucky Strike	ERS14884810	PRJEB61173	NA	Momarsat 2019
LP61	Lepetodrilus atlanticus	Lucky Strike	ERS14884811	PRJEB61173	NA	Momarsat 2019
LP63	Lepetodrilus atlanticus	Lucky Strike	ERS14884812	PRJEB61173	NA	Momarsat 2019
LP64	Lepetodrilus atlanticus	Lucky Strike	ERS14884813	PRJEB61173	OZ181850	Momarsat 2019
LP65	Lepetodrilus atlanticus	Lucky Strike	ERS14884814	PRJEB61173	NA	Momarsat 2019
LP67	Lepetodrilus atlanticus	Lucky Strike	ERS14884815	PRJEB61173	NA	Momarsat 2019
LP69	Lepetodrilus atlanticus	Lucky Strike	ERS14884816	PRJEB61173	NA	Momarsat 2019
LP7	Lepetodrilus atlanticus	5°S	ERS14884817	PRJEB61173	NA	M78/2
LP70	Lepetodrilus atlanticus	Lucky Strike	ERS14884818	PRJEB61173	NA	Momarsat 2019
LP71	Lepetodrilus atlanticus	Lucky Strike	ERS14884819	PRJEB61173	NA	Momarsat 2019
LP72	Lepetodrilus atlanticus	Broken Spur	ERS14884820	PRJEB61173	NA	Transect
LP73	Lepetodrilus atlanticus	Broken Spur	ERS14884821	PRJEB61173	NA	Transect
LP74	Lepetodrilus atlanticus	Lucky Strike	ERS14884822	PRJEB61173	OZ181859	Momarsat 2019
LP75	Lepetodrilus atlanticus	Lucky Strike	ERS14884823	PRJEB61173	OZ181851	Momarsat 2019
LP76	Lepetodrilus atlanticus	Broken Spur	ERS14884824	PRJEB61173	NA	Transect
LP77	Lepetodrilus atlanticus	Broken Spur	ERS14884825	PRJEB61173	NA	Transect
LP78	Lepetodrilus atlanticus	Broken Spur	ERS14884826	PRJEB61173	OZ181878	Transect
LP79	Lepetodrilus atlanticus	Broken Spur	ERS14884827	PRJEB61173	NA	Transect
LP80	Lepetodrilus atlanticus	Broken Spur	ERS14884828	PRJEB61173	NA	Transect
LP81	Lepetodrilus atlanticus	Broken Spur	ERS14884829	PRJEB61173	NA	Transect
LP82	Lepetodrilus atlanticus	Broken Spur	ERS14884830	PRJEB61173	OZ181869	Transect
LP83	Lepetodrilus atlanticus	Broken Spur	ERS14884831	PRJEB61173	NA	Transect
LP84	Lepetodrilus atlanticus	Broken Spur	ERS14884832	PRJEB61173	OZ181870	Transect
LP85	Lepetodrilus atlanticus	Broken Spur	ERS14884833	PRJEB61173	OZ181872	Transect
LP86	Lepetodrilus atlanticus	Broken Spur	ERS14884834	PRJEB61173	OZ181879	Transect
LP87	Lepetodrilus atlanticus	Broken Spur	ERS14884835	PRJEB61173	NA	Transect
LP88	Lepetodrilus atlanticus	Broken Spur	ERS14884836	PRJEB61173	NA	Transect
LP89	Lepetodrilus atlanticus	Broken Spur	ERS14884837	PRJEB61173	NA	Transect
LP90	Lepetodrilus atlanticus	Broken Spur	ERS14884838	PRJEB61173	OZ181871	Transect
LP91	Lepetodrilus atlanticus	Broken Spur	ERS14884839	PRJEB61173	NA	Transect
LP92	Lepetodrilus atlanticus	Broken Spur	ERS14884840	PRJEB61173	NA	Transect
LP93	Lepetodrilus atlanticus	Broken Spur	ERS14884841	PRJEB61173	NA	Transect

## Sheet: Appendix_S4
Table S4: Number of L. atlanticus and P. smaragdina individuals used in mtDNA analyses. 73 individuals were sequenced in the present study and 2 already published P. smaragdina sequences from NCBI GenBank were added (GQ160764.1, MH837538.1).
Species	Moytirra	Lucky Strike	Menez Gwen	Rainbow	Broken Spur	TAG	Snake Pit	5°S	Total
L. atlanticus		8	5	8	7			6	34
P. smaragdina	8	14		25	8	8	12		75
A minimum of 8 individuals per population were randomly chosen to represent the diversity of each site, except for the Rainbow site for which all P. smaragdina were sequenced since this site represent a hybrid zone between two genetically distinct groups (see main article). When the number of sequences is lower than 8, it was because the sequencing was not of good quality.

## Sheet: Appendix_S12
Table S5: Genetic diversity indices calculated from mtDNA data for L. atlanticus and P. smaragdina. N: number of individuals sequenced, Nh: number of identified haplotypes, Hd: haplotype diversity, π: nucleotide diversity, S: number of polymorphic sites, Eta: total number of mutations, k: average number of nucleotide differences between pairs of sequences.
	L. atlanticus	P. smaragdina
N	34	75
Nh	17	41
Hd	0.782	0.927
π	0.004	0.004
S	22	24
Eta	24	25
k	5.01	2.688

## Sheet: Appendix_S15
Table S6: Genetic diversity indices and deviation from Hardy-Weinberg Equilibrium (Fis) estimated from ddRAD-seq data for L. atlanticus and P. smaragdina populations. Ho: observed heterozygosity, He: expected heterozygosity, π = nucleotide diversity. Values ± standard error are given.
		Ho ± SE	He ± SE	π ± SE	Fis ± SE
L. atlanticus	Broken Spur	0.177 ± 0.0007	0.181 ± 0.0006	0.0013 ± 4.544E-06	0.026 ± 0.004
	5°S	0.244 ± 0.0007	0.262 ± 0.0007	0.0020 ± 5.109E-06	0.062 ± 0.005
	Lucky Strike	0.194 ± 0.0006	0.203 ± 0.0006	0.0015 ± 4.608E-06	0.043 ± 0.004
	Rainbow	0.193 ± 0.0007	0.198 ± 0.0007	0.0016 ± 5.129E-06	0.036 ± 0.004
	Menez Gwen	0.197 ± 0.0006	0.206 ± 0.0006	0.0015 ± 4.456E-06	0.044 ± 0.005
P. smaragdina	TAG	0.172 ± 0.0006	0.173 ± 0.0006	0.0016 ± 5.560E-06	0.021 ± 0.007
	Snake-Pit	0.172 ± 0.0006	0.173 ± 0.0006	0.0016 ± 5.653E-06	0.018 ± 0.008
	Broken spur	0.175 ± 0.0006	0.172 ± 0.0006	0.0016 ± 5.560E-06	0.010 ± 0.008
	Lucky Strike	0.169 ± 0.0007	0.169 ± 0.0006	0.0016 ± 5.838E-06	0.016 ± 0.005
	Rainbow	0.174 ± 0.0006	0.177 ± 0.0006	0.0017 ± 5.745E-06	0.026 ± 0.005
	Moytirra	0.140 ± 0.0008	0.135 ± 0.0007	0.0013 ± 6.672E-06	-0.002 ± 0.004

## Sheet: Appendix_S21
Table S7: Likelihood (LL) and AIC values for each run that converged for each demographic model tested for each population pair of Lepetodrilus atlanticus.
Menez-Gwen vs. Broken Spur				Menez-Gwen vs. 5°S				Broken Spur vs. 5°S
Model	Run	LL	AIC	Model	Run	LL	AIC	Model	Run	LL	AIC
SC2NG	3	-694.914	1413.83	SC2N2mG	11	-928.119	1886.24	SC2N2mG	30	-871.527	1773.05
SC2NG	1	-702.26	1428.52	SC2N2mG	8	-943.212	1916.42	SC2N2mG	31	-898.132	1826.26
SC2NG	15	-710.842	1445.68	SC2mG	1	-957.299	1940.6	SC2mG	12	-922.187	1870.37
SC2N2mG	13	-709.693	1449.39	SC2mG	43	-972.567	1971.13	SC2m	9	-925.115	1872.23
SC2mG	11	-716.428	1458.86	SC2mG	49	-978.252	1982.5	SC2m	47	-930.703	1883.41
AM2NG	7	-722.311	1468.62	SC2NG	33	-979.752	1983.5	SC2N2mG	10	-930.443	1890.89
SC2N	5	-725.249	1470.5	SC2mG	46	-978.813	1983.63	SC2m	2	-941.378	1904.76
SC2N2mG	1	-724.234	1478.47	SC2N2mG	7	-979.162	1988.32	SC2N2mG	17	-940.657	1911.31
SC2NG	10	-729.639	1483.28	SC2N2mG	5	-985.304	2000.61	SC2N2mG	44	-941.965	1913.93
SC2NG	9	-731.932	1487.86	SC2N2mG	42	-988.483	2006.97	SC2mG	44	-949.832	1925.66
SC2N	15	-734.186	1488.37	SC2N2mG	46	-993.816	2017.63	SC2N2mG	7	-948.911	1927.82
IM2N2mG	11	-730.992	1489.98	SC2N2mG	28	-998.557	2027.11	SC2NG	15	-955.753	1935.51
SC2m	9	-735.415	1492.83	SC2N2mG	14	-1000.84	2031.68	SC2N2mG	15	-961.411	1952.82
SC2m	14	-735.445	1492.89	SC2N2mG	47	-1002	2034	SC2mG	30	-968.312	1962.62
SC2N	3	-736.797	1493.59	SC2mG	22	-1010.46	2046.92	SC2m	25	-974.99	1971.98
SC2N2mG	6	-731.981	1493.96	SC2N2mG	50	-1009.03	2048.06	SC2N2mG	13	-971.565	1973.13
SC2m	10	-736.203	1494.41	SC2N2mG	12	-1009.73	2049.45	SC2mG	42	-973.588	1973.18
IM2NG	1	-737.202	1496.4	SC2N2mG	49	-1010.55	2051.11	SC2m	42	-976.113	1974.23
SC2N	10	-738.676	1497.35	SC2N2mG	20	-1012.06	2054.12	SC2N2mG	18	-973.479	1976.96
SC2N	14	-740.659	1501.32	SC2mG	8	-1015.85	2057.69	SC2N2mG	33	-973.936	1977.87
AM2N	2	-742.37	1504.74	SC2mG	24	-1016.96	2059.92	SC2mG	33	-976.275	1978.55
SC2mG	7	-739.444	1504.89	SC2mG	13	-1019.35	2064.7	SC2N2mG	2	-974.592	1979.18
IM2NG	3	-741.498	1505	SC2N2mG	19	-1019.69	2069.39	SC2N2mG	46	-974.611	1979.22
IM2N	1	-745.193	1508.39	SC2mG	4	-1022.9	2071.79	AM2mG	13	-980.355	1986.71
IM2N	11	-745.701	1509.4	SC2N2mG	3	-1022.69	2075.38	SC2N2mG	21	-979.493	1988.99
SC2N	9	-744.723	1509.45	SC2mG	30	-1026.76	2079.53	SC2N2mG	42	-985.47	2000.94
SC2m	13	-744.102	1510.2	SC2NG	10	-1028.44	2080.87	AM2NG	12	-995.67	2015.34
IM2N	6	-747.182	1512.36	AM2mG	45	-1030.42	2086.85	SC2m	31	-996.973	2015.95
IM2N2m	5	-745.077	1514.15	AM2mG	36	-1033.56	2093.13	IM2mG	6	-1004.39	2032.77
AM2N2m	16	-750.706	1527.41	AM2mG	14	-1041.3	2108.6	SC2N	15	-1010.09	2040.19
SC2m	2	-754.933	1531.87	SC2mG	10	-1043.6	2113.2	SC2mG	1	-1008.19	2042.38
AM2N	7	-762.116	1544.23	SC2mG	15	-1045.99	2117.98	SC2mG	9	-1010.52	2047.04
AM2N	5	-763.368	1546.74	SC2mG	34	-1046.46	2118.93	SC2N	4	-1015.39	2050.78
SC2mG	2	-761.714	1549.43	SC2N2mG	4	-1045.37	2120.74	SC2mG	20	-1013.17	2052.33
SC2N	4	-765.394	1550.79	SC2m	1	-1051.44	2124.88	SC2mG	21	-1014.5	2054.99
IM2N	8	-766.659	1551.32	SC2NG	7	-1050.92	2125.83	SC2N2mG	19	-1013.32	2056.64
SC2mG	15	-764.3	1554.6	SC2N2mG	21	-1071.1	2172.21	SC2m	18	-1021.64	2065.28
AM2N	15	-770.088	1560.18	SC2mG	11	-1074.61	2175.22	SC2mG	10	-1026.35	2078.71
SC2m	15	-774.344	1570.69	IM2N2mG	29	-1079.45	2186.9	SCG	12	-1031.44	2082.88
SC2mG	6	-780.637	1587.27	SC2m	16	-1083.85	2189.7	SC2mG	14	-1029.85	2085.69
AM2N	10	-783.831	1587.66	AMG	2	-1086.12	2192.23	SCG	7	-1038.37	2096.73
IM2N2mG	6	-784.963	1597.93	SCG	14	-1087.04	2194.08	IM2N2mG	15	-1036.04	2100.07
IM2NG	10	-788.232	1598.46	IM2N2mG	35	-1084.78	2197.55	IM2N2m	4	-1046.78	2117.57
AM2N2mG	8	-793.332	1616.66	SC2m	35	-1089.98	2201.96	SCG	8	-1050.68	2121.36
SC2mG	3	-795.401	1616.8	IM2mG	45	-1089.36	2202.72	SCG	5	-1051.53	2123.06
IM2N2mG	12	-794.991	1617.98	AM2NG	34	-1091.48	2206.97	IM2N2mG	11	-1052.77	2133.55
IM2NG	13	-800.668	1623.34	IM2N2mG	5	-1090.71	2209.42	AM2N2mG	37	-1056.12	2142.24
SC2mG	8	-802.387	1630.77	IM2N2mG	2	-1092.3	2212.6	AM2mG	10	-1059.48	2144.97
AM2NG	15	-805.228	1634.46	SCG	10	-1099.61	2219.22	AM2mG	4	-1061.09	2148.19
IM2N	14	-808.431	1634.86	SC2mG	47	-1098.06	2222.13	IM2N2mG	17	-1060.84	2149.69
SC2N	6	-809.842	1639.68	SC2mG	37	-1102.85	2231.7	AM2NG	11	-1062.99	2149.98
IM2mG	5	-811.634	1647.27	IM2N2mG	48	-1102.18	2232.35	SC2m	43	-1064.78	2151.55
SC2N2mG	12	-810.898	1651.8	IM2N2mG	14	-1104.49	2236.98	IM2N2mG	23	-1063	2154
SC2N2m	43	-815.245	1656.49	SCG	1	-1108.8	2237.6	SC2N	6	-1067.66	2155.31
IM2NG	15	-821.668	1665.34	IM2mG	14	-1107.47	2238.94	SCG	3	-1068.07	2156.14
AM2NG	10	-825.302	1674.6	SC2mG	44	-1108.11	2242.23	SC2m	3	-1067.18	2156.37
AM2N2m	23	-824.475	1674.95	SC2m	19	-1110.87	2243.74	IM2N2m	19	-1071.88	2167.76
IM2N2mG	3	-839.267	1706.53	SC2m	7	-1115.54	2253.09	SC2m	19	-1073.66	2169.33
IM2N2mG	9	-841.028	1710.06	SC2m	6	-1116.51	2255.02	SC2m	7	-1078.48	2178.95
IM2N2mG	5	-847.395	1722.79	IM2N2mG	38	-1113.7	2255.39	SC2m	6	-1082.46	2186.92
AM2mG	14	-851.071	1728.14	AM2mG	26	-1115.44	2256.87	SC	3	-1085.99	2187.98
IM2N2mG	13	-854.036	1736.07	IM2N2mG	15	-1117.3	2262.59	IM2NG	50	-1084.98	2191.96
SC2N2mG	10	-853.058	1736.12	SC2N2m	6	-1119.1	2264.2	SC2N2mG	24	-1082.7	2195.41
AM2NG	8	-857.651	1739.3	SC2m	43	-1128.39	2278.77	SC2m	28	-1086.81	2195.62
SC2m	1	-860.355	1742.71	AM2mG	44	-1128.49	2282.99	IM2N2mG	27	-1084.14	2196.28
AM2N2mG	4	-862.894	1755.79	SCG	11	-1133.05	2286.1	IM2m	11	-1090.4	2200.8
IM2mG	1	-874.818	1773.64	IM2NG	12	-1144.28	2310.56	IM2m	16	-1090.83	2201.66
IM2N2mG	8	-877.239	1782.48	SCG	12	-1147.75	2315.5	SC2mG	6	-1088.41	2202.82
IM2NG	2	-880.49	1782.98	IM2NG	25	-1147.01	2316.02	IM2N2mG	20	-1087.52	2203.04
SC2m	6	-880.596	1783.19	IM2N2mG	1	-1144.77	2317.53	SC	5	-1094.4	2204.8
IM2N2mG	7	-879.229	1786.46	IM2N2mG	33	-1145.32	2318.64	SC2N	14	-1092.55	2205.11
SC2m	8	-882.374	1786.75	SCG	15	-1149.52	2319.04	IM2N2mG	9	-1089.24	2206.48
SC2m	11	-882.649	1787.3	AM2NG	27	-1149.79	2323.58	SCG	1	-1093.4	2206.8
SC2N2mG	2	-880.061	1790.12	IM2NG	19	-1153.79	2329.58	SC2mG	34	-1093.16	2212.32
IM2N2m	13	-883.827	1791.65	IM2N2mG	23	-1152.05	2332.1	SC2N2mG	23	-1091.21	2212.42
SC2m	5	-890.523	1803.05	SCG	7	-1158.11	2336.22	SCG	10	-1098.46	2216.93
AM2N2mG	15	-898.744	1827.49	AM2N2mG	41	-1155.78	2341.56	SCG	2	-1099.42	2218.84
IM2m	3	-905.902	1831.8	IM2NG	11	-1162.67	2347.35	IM2m	34	-1101.95	2223.91
AM2N	8	-906.538	1833.08	IM2N2mG	19	-1164.2	2356.39	AM2NG	22	-1099.97	2223.93
IM2mG	12	-907.436	1838.87	SC2m	22	-1167.75	2357.51	SC2mG	41	-1099.02	2224.03
AM2m	1	-908.681	1839.36	SC2m	32	-1173.57	2369.13	IM2m	28	-1102.32	2224.65
AM2mG	12	-906.959	1839.92	SC2mG	36	-1174.71	2375.42	IM2m	5	-1102.76	2225.52
IM2N2m	1	-910.269	1844.54	SC2N2mG	22	-1175.34	2380.68	SC	4	-1105.46	2226.92
SC2N2mG	15	-907.569	1845.14	AM2NG	37	-1178.96	2381.92	IM2m	12	-1105.84	2231.68
IM2m	6	-913.299	1846.6	IM2mG	35	-1184.51	2393.01	IM2m	37	-1106.69	2233.37
IM2m	14	-915.55	1851.1	SC2NG	2	-1185.84	2395.68	SC2mG	13	-1104.68	2235.37
AM2m	12	-917.05	1856.1	IMG	12	-1191.1	2400.19	IM2m	43	-1110.52	2241.04
IM2N2m	2	-916.093	1856.19	IM2mG	12	-1192.6	2409.19	IM2N2mG	26	-1107.2	2242.4
IM2mG	8	-916.859	1857.72	IM2NG	7	-1202.17	2426.35	AM2N2m	13	-1108.85	2243.7
AM2m	14	-920.33	1862.66	SC2N2mG	29	-1200.63	2431.26	AM2NG	39	-1110.85	2245.7
AM2m	13	-920.668	1863.34	IM2mG	40	-1205.11	2434.22	SC	15	-1116.41	2248.82
SC2mG	13	-919.851	1865.7	AM2N2mG	10	-1202.72	2435.44	IM2N2mG	44	-1110.99	2249.99
AM2m	3	-927.206	1876.41	AM2N2mG	26	-1203.28	2436.55	IM2N2mG	8	-1112.39	2252.78
AM2m	7	-933.47	1888.94	SC2N2mG	45	-1208.01	2446.01	IM2N2mG	25	-1112.74	2253.49
AM2m	9	-934.801	1891.6	AM2NG	26	-1215.05	2454.1	SCG	9	-1117.55	2255.1
SC2mG	4	-936.192	1898.38	AM2mG	21	-1220.34	2466.69	AM2m	20	-1116.68	2255.37
IM2mG	14	-939.026	1902.05	SC2N	42	-1226.85	2473.7	AM2N	17	-1119.36	2258.72
AM2N2mG	13	-936.128	1902.26	IM2mG	28	-1229.37	2482.74	IM2N	29	-1120.45	2258.91
AM2mG	6	-938.634	1903.27	AM2NG	12	-1229.5	2483.01	SC2mG	35	-1116.95	2259.91
IM2mG	2	-949.581	1923.16	SC2N2mG	48	-1233.89	2497.78	SC2mG	29	-1117.74	2261.48
SC2N2mG	8	-955.593	1941.19	SCG	6	-1242.61	2505.22	AM2m	43	-1120.45	2262.9
AM2N2mG	5	-955.92	1941.84	IM2N2mG	45	-1252.66	2533.32	SCG	11	-1121.46	2262.91
IM2mG	10	-962.436	1948.87	SC2N2mG	31	-1258.36	2546.72	SC2mG	32	-1119.44	2264.88
IM2N2m	3	-965.685	1955.37	IM2NG	17	-1264.99	2551.98	IM2N2mG	46	-1118.6	2265.19
IM2N	7	-968.824	1955.65	IM2mG	22	-1264.05	2552.09	SC	8	-1125.39	2266.78
AM2N2mG	9	-971.969	1973.94	SC2N2mG	1	-1263.86	2557.72	SC2N	29	-1125.68	2271.37
AM2NG	1	-975.26	1974.52	SC2m	50	-1267.9	2557.79	SC2mG	2	-1123.13	2272.27
SC2mG	9	-977.37	1980.74	AM2NG	38	-1270.47	2564.94	IM2mG	26	-1124.33	2272.67
SC2N2mG	5	-982.516	1995.03	SC2m	44	-1274.92	2571.84	AM2N	8	-1126.72	2273.43
IM2m	9	-988.262	1996.52	AM2mG	35	-1284.94	2595.88	IM2N	14	-1128.18	2274.36
IM2m	11	-988.928	1997.86	SC2N2mG	43	-1284.43	2598.85	IM2N	4	-1128.26	2274.51
SCG	6	-990.159	2000.32	AM2NG	6	-1291.8	2607.6	IM2N2m	32	-1126.67	2277.33
SCG	7	-990.547	2001.09	AMG	11	-1296.37	2612.74	AM2N2mG	1	-1124.75	2279.5
IM2N2m	15	-989.883	2003.77	AM2mG	3	-1293.47	2612.93	IM2N	22	-1131.12	2280.23
IM2N2mG	10	-989.826	2007.65	SCG	4	-1296.6	2613.2	IM2N	13	-1133.06	2284.12
AM2N2mG	6	-989.329	2008.66	SC2mG	48	-1299.23	2624.45	IM2N2mG	1	-1128.17	2284.35
SCG	3	-1000.59	2021.18	AM2N2mG	23	-1297.51	2625.03	AM2NG	4	-1130.36	2284.73
AM2mG	10	-998.91	2023.82	IMG	14	-1304.27	2626.55	SCG	6	-1132.63	2285.27
SCG	1	-1003.35	2026.71	SC2N2mG	2	-1302.72	2635.43	IM2NG	44	-1132.09	2286.18
SCG	4	-1004.83	2029.66	SC2mG	18	-1305.5	2637	AM2NG	15	-1131.85	2287.69
SCG	15	-1006.55	2033.1	AM2NG	4	-1310.35	2644.7	SC2N2mG	49	-1130.46	2290.91
AMG	14	-1009.71	2039.43	IM2mG	15	-1315.83	2655.66	SC2m	14	-1134.57	2291.14
AM2m	10	-1009.96	2041.91	IM2mG	41	-1322.26	2668.51	AM2N	12	-1136.13	2292.26
SCG	2	-1027.76	2075.52	IM2mG	10	-1324.93	2673.86	SC2m	13	-1135.15	2292.29
SCG	8	-1033.51	2087.01	IM2NG	2	-1327.67	2677.35	SC2m	4	-1135.29	2292.57
IMG	15	-1039.51	2097.02	IM2N2mG	7	-1328.73	2685.46	AMG	7	-1138.21	2296.41
AM2NG	6	-1038.18	2100.35	IMG	4	-1336.33	2690.67	IM2N2mG	35	-1135.27	2298.54
IM2m	1	-1048.19	2116.38	SC2N	40	-1345.03	2710.07	IM2N2mG	31	-1135.29	2298.58
AM2mG	7	-1047.24	2120.47	IM2N2mG	17	-1342.04	2712.09	IM2NG	34	-1138.34	2298.69
AMG	11	-1054.89	2129.77	AM2NG	13	-1346.03	2716.05	SC	2	-1141.7	2299.39
SC	5	-1057.61	2131.23	SC2N2mG	16	-1344.78	2719.56	IM2N	10	-1141.22	2300.45
SC2m	7	-1055.31	2132.62	AM2NG	44	-1350.82	2725.63	IM2N	8	-1142.14	2302.29
SC	3	-1059.25	2134.5	AM2NG	2	-1352.92	2729.83	SC2mG	15	-1138.26	2302.53
SC2mG	1	-1055.4	2136.8	AM2N2mG	12	-1354.52	2739.04	IM2mG	12	-1140.19	2304.38
IM2mG	15	-1057.38	2138.76	SC	1	-1363.7	2743.41	AM2mG	30	-1139.49	2304.97
SC2m	4	-1058.4	2138.79	AM2NG	1	-1361	2746	IM2N	43	-1144.61	2307.21
IM2m	10	-1059.56	2139.12	SC2N	5	-1363.53	2747.06	IM2N2m	49	-1141.62	2307.24
SC	6	-1061.71	2139.42	IM2mG	4	-1363.53	2751.07	AM2m	37	-1143.92	2309.85
IM2mG	9	-1061.96	2147.93	IMG	6	-1368.14	2754.28	IM2mG	25	-1143.71	2311.43
SC	11	-1072.99	2161.98	SC	4	-1371.22	2758.45	AM2m	38	-1145.39	2312.79
SCG	11	-1071.53	2163.07	SC	14	-1376.38	2768.76	IM2N2m	6	-1145.03	2314.06
IM2N	3	-1075.04	2168.09	SC	11	-1377.22	2770.43	SC2m	49	-1146.71	2315.41
AM2N	14	-1074.27	2168.55	IM2mG	19	-1376.01	2776.01	AM2N	6	-1147.89	2315.79
AMG	2	-1080.37	2180.75	AM2N2mG	28	-1375.35	2780.7	IM2m	7	-1148.68	2317.35
AM2m	15	-1088.02	2198.04	AM2mG	4	-1377.81	2781.63	IM2mG	27	-1147.02	2318.03
AM2mG	9	-1094.7	2215.41	IM2mG	5	-1384.83	2793.66	IM2N	20	-1150.07	2318.13
IMG	2	-1102.34	2222.68	IM2m	41	-1391.73	2803.46	AMG	3	-1151.02	2322.04
AMG	7	-1104.11	2228.22	IM2m	42	-1394.32	2808.65	SCG	4	-1151.18	2322.37
IMG	13	-1106.5	2231.01	AM2m	42	-1393.68	2809.36	IM2m	18	-1151.56	2323.13
IM2mG	6	-1109.84	2243.67	IMG	10	-1396.85	2811.7	AM2N	23	-1151.88	2323.75
IM2mG	4	-1121.08	2266.17	IM2N2mG	32	-1394.08	2816.16	SC2m	44	-1150.98	2323.96
AM2N	6	-1158.63	2337.26	IM2m	49	-1399.69	2819.38	SC2mG	7	-1149.46	2324.91
IMG	14	-1160.83	2339.67	IM2m	16	-1400.66	2821.31	AM2N2mG	42	-1148.14	2326.27
IM2mG	3	-1176.11	2376.21	IM2m	5	-1405.08	2830.17	SC2N2mG	22	-1148.64	2327.28
SC	10	-1180.17	2376.33	SC	5	-1407.4	2830.81	SC2N2mG	16	-1149.63	2329.26
SC2m	3	-1193.94	2409.87	AMG	10	-1410.59	2841.19	IM2N2mG	13	-1150.81	2329.61
IMG	1	-1201.15	2420.29	IM2m	7	-1410.88	2841.76	IM2mG	40	-1153.41	2330.82
SCG	10	-1207.36	2434.72	IM2m	45	-1411.42	2842.84	AM2m	21	-1154.85	2331.7
IMG	5	-1210.18	2438.37	SC2m	18	-1410.79	2843.58	IM2m	35	-1156.23	2332.46
IMG	3	-1210.42	2438.84	SC	2	-1417.1	2850.21	SC2N	33	-1156.41	2332.82
IMG	11	-1218.04	2454.08	IMG	9	-1416.51	2851.01	IM2N2mG	48	-1153.08	2334.15
AMG	8	-1221.75	2463.5	AMG	12	-1417.14	2854.28	SC2m	46	-1156.12	2334.25
AMG	3	-1226.54	2473.07	SC2m	21	-1416.55	2855.1	IM2m	44	-1157.29	2334.58
IMG	10	-1229.59	2477.18	IMG	13	-1419.32	2856.65	IM2N2m	2	-1155.85	2335.7
IM2N	15	-1231.21	2480.42	AM2m	22	-1417.72	2857.45	AM2N2mG	10	-1153.13	2336.25
SC	8	-1235.34	2486.69	AM2mG	40	-1420.16	2866.32	IM2N2m	48	-1156.66	2337.33
IM	14	-1236.54	2487.08	IM2N2mG	24	-1419.71	2867.42	IM2N	23	-1160.88	2339.75
SC	7	-1236.2	2488.4	SC2mG	45	-1421.27	2868.55	AM2NG	41	-1160.23	2344.46
SC	14	-1236.29	2488.58	AM2m	9	-1427.71	2877.41	SC2N	2	-1162.24	2344.47
IM	2	-1238.84	2491.67	SC2N	33	-1431.5	2883.01	AM2m	28	-1162.02	2346.04
SC	15	-1237.88	2491.77	IM2N2mG	36	-1429.63	2887.25	SC2m	45	-1162.99	2347.99
IM2m	15	-1236.91	2493.82	IM2mG	23	-1432.66	2889.32	IM2N2m	11	-1162.46	2348.93
SCG	14	-1237.59	2495.17	IMG	3	-1435.67	2889.35	SC2mG	40	-1162.48	2350.97
IMG	6	-1239.24	2496.49	AM2N2m	34	-1433.56	2893.11	AM2N	49	-1166.56	2353.12
AM	4	-1240.69	2497.38	SC2N2mG	6	-1434.24	2898.48	AM2m	7	-1167.11	2356.23
SC	2	-1242.6	2501.2	AM2NG	36	-1437.34	2898.69	IM2m	3	-1168.29	2356.59
AM	12	-1242.7	2501.4	IM2NG	18	-1438.56	2899.13	AM2NG	19	-1166.86	2357.72
AM	5	-1242.89	2501.78	IMG	2	-1441.16	2900.33	AM2m	33	-1169.43	2360.85
AM	13	-1242.97	2501.93	IM2mG	50	-1438.93	2901.85	AM2m	18	-1170.24	2362.48
IM	13	-1246.92	2507.85	IM2mG	16	-1439.1	2902.21	IM2mG	2	-1170.93	2365.85
IM	1	-1247.24	2508.48	SC2N2m	21	-1438.81	2903.61	IM2mG	47	-1171.19	2366.37
AM	7	-1246.72	2509.43	IM2N2m	44	-1442.34	2908.69	SC2mG	11	-1171.64	2369.27
AM	9	-1246.95	2509.9	IM2N2m	41	-1443.67	2911.33	AM2N2m	6	-1172.12	2370.25
IM	4	-1248.6	2511.2	IM2m	28	-1446.37	2912.75	SC2N2mG	29	-1170.33	2370.66
SC	12	-1248.63	2513.27	AM2m	13	-1445.6	2913.21	IM2N	2	-1177.48	2372.96
IM	7	-1251.23	2516.47	AM2N	22	-1446.77	2913.54	IM2m	23	-1178.1	2376.21
AM	10	-1250.66	2517.31	AM2m	5	-1445.98	2913.97	IM2m	15	-1178.89	2377.79
IM	11	-1252.25	2518.5	IM2mG	13	-1446.74	2917.48	AM2m	41	-1178.01	2378.02
AMG	10	-1250.14	2520.29	SC2N2m	8	-1448.88	2923.77	IM2N2mG	6	-1175.43	2378.86
AM2m	5	-1249.58	2521.15	SCG	8	-1452.66	2925.31	SC2m	15	-1178.64	2379.29
SCG	5	-1251.16	2522.31	SC2mG	14	-1449.97	2925.94	IM2m	20	-1180.12	2380.24
AM	6	-1253.59	2523.17	AM2N	15	-1453.88	2927.76	AM2m	5	-1179.45	2380.9
AM	8	-1254.07	2524.14	AM2N2m	25	-1451.96	2929.93	IM2N	46	-1182.41	2382.81
IM	8	-1256.69	2527.37	AM2N	40	-1455.16	2930.32	IM2N2m	15	-1180.5	2385
AMG	4	-1253.71	2527.43	AM2m	3	-1454.86	2931.73	AM2NG	7	-1180.64	2385.28
SC	1	-1256.23	2528.45	AM2N	48	-1456.29	2932.59	IM2m	4	-1184.84	2389.69
AM2NG	13	-1252.55	2529.1	IM2m	9	-1456.68	2933.36	SC2N	11	-1187.17	2394.35
AM	15	-1259.99	2535.97	AM2NG	15	-1454.87	2933.74	AM2m	31	-1186.24	2394.49
IM	5	-1261.52	2537.04	AM2N	14	-1457.86	2935.73	AM2NG	6	-1189.38	2402.75
AMG	13	-1260.96	2541.93	AM2N	41	-1459.33	2938.65	IM2mG	9	-1190.79	2405.58
IM	9	-1266.64	2547.29	IM2m	34	-1461.86	2943.71	SC2m	22	-1191.99	2405.97
IM	10	-1276.76	2567.53	AMG	4	-1463.01	2946.02	AM2m	6	-1193.32	2408.63
AM	3	-1278.47	2572.94	AM2N2m	11	-1460.13	2946.26	IM2m	17	-1195.34	2410.68
IM2N	13	-1281.57	2581.13	AM2N	5	-1463.38	2946.76	AM2m	10	-1196.74	2415.47
IMG	8	-1283.66	2585.32	AM2m	35	-1462.81	2947.62	AM2N2mG	8	-1192.75	2415.5
IMG	7	-1292.22	2602.45	IM2mG	18	-1463.41	2950.81	SC2m	17	-1197.12	2416.23
SCG	12	-1293.89	2607.78	IM2m	3	-1465.69	2951.38	IMG	3	-1199.15	2416.29
IM2mG	13	-1303.73	2631.46	AM2m	43	-1468.05	2958.11	IM2m	21	-1198.79	2417.58
AM2mG	1	-1305.06	2636.13	SC2m	9	-1468.54	2959.09	IM2N2mG	5	-1195.54	2419.07
AM2N	4	-1320.94	2661.88	IM2N	29	-1471.32	2960.64	IM2m	46	-1200.56	2421.13
AMG	12	-1321.36	2662.72	SC2m	40	-1471.14	2964.29	IM2m	32	-1200.67	2421.34
IM	15	-1344.94	2703.88	IM2N	34	-1474.11	2966.22	SC2N	8	-1201.76	2423.53
IMG	12	-1362.63	2743.26	IM2N2m	30	-1471.89	2967.79	IM2m	8	-1202.44	2424.87
AM2NG	2	-1392.55	2809.1	AM2N	35	-1474.37	2968.74	IM2N2m	14	-1202.32	2428.64
SI2N	9	-1432.41	2878.83	IM2N	28	-1475.46	2968.92	IM2mG	14	-1202.36	2428.71
SCG	13	-1432.91	2885.82	AM2mG	27	-1471.67	2969.35	AMG	10	-1204.53	2429.05
AM2N2mG	3	-1429.75	2889.51	IM2N	32	-1477.11	2972.22	IM2N	28	-1209.58	2437.16
IMG	4	-1441.55	2901.09	SC2m	27	-1475.65	2973.3	IM2mG	4	-1206.78	2437.56
SI2N	12	-1450.62	2915.24	IM2N2m	6	-1475	2974	AM2N2mG	20	-1206.43	2442.87
AM2m	2	-1447.96	2917.91	AM2m	8	-1476.03	2974.05	IM2N2m	50	-1210.13	2444.25
IM2m	4	-1465.13	2950.27	SC2N2mG	10	-1472.52	2975.05	IMG	13	-1220.83	2459.65
SI2NG	10	-1469.36	2956.72	SC2m	33	-1476.87	2975.74	SC2N	13	-1219.94	2459.88
IM2m	13	-1470.09	2960.19	IM2N	2	-1479.68	2977.37	AM2N2mG	7	-1215.14	2460.28
SI2NG	9	-1474.14	2966.29	IM2N	38	-1481.02	2980.05	SC2N2mG	11	-1215.61	2461.22
SC	4	-1478.44	2972.88	AM2N2m	19	-1477.72	2981.43	AM2N	5	-1220.72	2461.44
SI2N	14	-1481.75	2977.51	SC2m	30	-1479.84	2981.69	AM2N	44	-1221.18	2462.37
SI2NG	15	-1479.83	2977.66	IM2N	47	-1481.98	2981.97	SC2mG	48	-1218.29	2462.58
AM2N2m	8	-1476.72	2979.44	AM2m	38	-1481.15	2984.3	SC2mG	16	-1220.62	2467.23
SI2NG	6	-1483.46	2984.92	SCG	3	-1482.62	2985.25	SC	10	-1226.16	2468.32
SI2N	11	-1491.43	2996.85	SC2NG	14	-1480.81	2985.61	SC2m	26	-1223.17	2468.34
SI2N	1	-1494.05	3002.09	IM2N	46	-1487.74	2993.47	IM2mG	30	-1222.33	2468.66
SI2NG	12	-1492.15	3002.31	IM2NG	4	-1486.92	2995.83	AMG	6	-1225.44	2470.87
AM2N2mG	11	-1500.99	3031.99	IMG	8	-1489.76	2997.52	AMG	4	-1225.48	2470.97
AM2N2m	13	-1505.42	3036.84	AM2N	34	-1489.53	2999.06	AM	3	-1227.86	2471.73
SI2N	15	-1521.85	3057.69	SC2m	28	-1489.17	3000.33	IM2N2mG	22	-1223.6	2475.21
SI2NG	11	-1522.54	3063.08	IM2N2mG	43	-1486.21	3000.42	AM2N	15	-1227.94	2475.87
SI2NG	14	-1526.23	3070.47	AM2N2m	24	-1487.62	3001.23	IM2m	1	-1228.9	2477.8
SI2N	3	-1545.53	3105.07	IM2NG	10	-1489.72	3001.43	AM2NG	50	-1227.69	2479.38
IM2m	12	-1544.37	3108.75	AM2N	17	-1491.49	3002.98	SC2N2m	4	-1227.02	2480.03
SI2NG	2	-1574.68	3167.35	AM2NG	3	-1490.82	3005.64	AM	15	-1232.79	2481.57
SI2NG	5	-1635.87	3289.74	IM2m	15	-1493.08	3006.16	IMG	6	-1232.22	2482.43
SI2N	8	-1643.35	3300.69	IM2m	33	-1493.89	3007.79	IM2N	39	-1233.46	2484.92
AMG	9	-1645.66	3311.31	AM2mG	2	-1492.46	3010.93	SC	7	-1237.02	2490.03
AM2mG	11	-1650.52	3327.04	SC2N	30	-1495.46	3010.93	SC2m	38	-1234.18	2490.37
SI2N	13	-1666	3346	IMG	11	-1497.33	3012.65	AM2m	15	-1234.84	2491.68
AM	14	-1670.79	3357.57	IM2N2m	20	-1495.27	3014.53	SC2N	26	-1236.59	2493.17
SI2NG	3	-1688.56	3395.12	AM2m	1	-1496.35	3014.7	AM2N	29	-1239.14	2498.27
SI2NG	13	-1698.89	3415.78	IM2mG	11	-1495.97	3015.94	AM2N	24	-1241.17	2502.34
SCG	9	-1720.29	3460.58	SC2m	3	-1497.55	3017.09	AM2m	36	-1242	2506
SI2NG	1	-1801.57	3621.14	IM2N2m	36	-1496.95	3017.9	IM2NG	29	-1243.77	2509.55
AM2N	3	-1850.48	3720.95	IM2N2m	21	-1497.27	3018.55	IM2N2m	3	-1244.51	2513.02
IM	12	-1867.59	3749.18	AM2NG	10	-1497.49	3018.99	IM2m	29	-1246.71	2513.42
SI2N	4	-1903.4	3820.8	IM2N	5	-1501.58	3021.15	AM	12	-1250.51	2517.02
SI	1	-1911.19	3832.38	SC2N	25	-1501.4	3022.8	AM	1	-1250.77	2517.54
SI2NG	7	-1910.07	3838.15	AM2m	21	-1501.62	3025.23	IM2N	18	-1250.11	2518.23
AM2m	11	-1910.55	3843.11	IM2N2mG	21	-1498.96	3025.92	AMG	8	-1249.59	2519.18
AM	2	-1914.1	3844.21	IM2m	2	-1503.13	3026.27	IM	10	-1254.21	2522.41
SI	15	-1920.33	3850.67	IM2N	26	-1504.15	3026.29	IM	7	-1255.14	2524.28
SIG	2	-1918.48	3850.96	SC2mG	6	-1501.49	3028.97	AM2m	40	-1251.5	2525
SI	4	-1922.34	3854.68	IM2mG	2	-1503.02	3030.04	AM2N2mG	25	-1248.09	2526.17
SI	7	-1931.49	3872.98	AM2m	40	-1504.02	3030.05	IM	15	-1257.07	2528.13
SI	6	-1939.91	3889.82	IM2N2mG	8	-1502.09	3032.17	AM	2	-1256.07	2528.14
SIG	1	-1940.7	3895.4	SC2m	8	-1506.48	3034.96	SC	14	-1256.78	2529.57
SI	5	-1943.58	3897.16	IM2m	46	-1507.66	3035.32	AM2N2m	4	-1252.48	2530.96
SI	2	-1943.69	3897.38	AM2mG	15	-1505.19	3036.38	IM2m	40	-1256.14	2532.28
SI	8	-1943.96	3897.92	IM2N2mG	28	-1504.9	3037.8	IM2m	42	-1258.56	2537.12
SI	14	-1944.28	3898.56	IM2N2m	47	-1507.44	3038.89	AM2NG	5	-1257.29	2538.58
SIG	8	-1942.99	3899.99	AM2m	28	-1509.5	3041.01	IMG	10	-1263.11	2544.21
SIG	15	-1943.06	3900.12	AM2N	9	-1512.54	3045.07	IM2mG	22	-1260.56	2545.13
SIG	10	-1944.53	3903.06	IM2mG	44	-1511	3046.01	IM2m	10	-1263.02	2546.03
SI	12	-1946.62	3903.24	IM2m	1	-1514.51	3049.02	AM2m	46	-1265.77	2553.55
SIG	3	-1944.97	3903.94	AM2m	23	-1513.68	3049.37	IM	6	-1270.84	2555.69
SI	9	-1948.31	3906.62	IM2N	20	-1515.96	3049.93	IM2m	30	-1270.07	2560.13
SIG	11	-1947.84	3909.68	IM2N2mG	6	-1512.45	3052.89	IM2mG	1	-1268.18	2560.37
AMG	5	-1944.88	3909.77	IM2m	22	-1516.64	3053.27	AM	8	-1274.46	2564.91
SIG	5	-1948.71	3911.43	IM2m	27	-1517.93	3055.87	SC2N	28	-1278.03	2576.07
SIG	12	-1951.32	3916.65	IM2N	6	-1519.21	3056.43	AM2mG	14	-1275.07	2576.13
SC	13	-1953.19	3922.38	AM2m	6	-1518.77	3059.55	IMG	8	-1280.64	2579.28
SIG	6	-1958.07	3930.13	IM2NG	3	-1519.73	3061.46	IM2m	14	-1280.02	2580.05
SIG	4	-1960.53	3935.05	AM2m	10	-1519.96	3061.92	AMG	13	-1280.54	2581.09
SI	10	-1991.55	3993.1	SC2N	12	-1521.65	3063.29	IM2m	47	-1281.84	2583.68
SI2N	6	-2076.19	4166.37	SC2m	13	-1521.42	3064.83	SCG	14	-1285.11	2590.23
SC2m	12	-2144.56	4311.11	IM2m	25	-1523.39	3066.78	SC	1	-1287.25	2590.5
IMG	9	-2170.33	4358.66	SC2N	7	-1523.61	3067.22	SC2NG	9	-1285.44	2594.87
SI	3	-2188.01	4386.02	IM2N	22	-1525.8	3069.61	AM2N2mG	19	-1282.71	2595.42
SIG	14	-2273.76	4561.52	SC2m	39	-1524.16	3070.32	IM2mG	20	-1287.28	2598.56
SIG	7	-2336.09	4686.18	IM2N	30	-1528.91	3075.82	SCG	13	-1289.69	2599.39
SIG	13	-2369.44	4752.88	AM2m	4	-1527.76	3077.52	IM2N	45	-1297.97	2613.94
SI2NG	8	-2625.28	5268.56	AM	7	-1532.37	3080.74	IM	13	-1307.63	2629.26
SI2NG	4	-3093.33	6204.65	IMG	15	-1532.32	3082.63	IM2NG	24	-1303.75	2629.49
SI2N	5	-3113.68	6241.36	AM2m	7	-1531.41	3084.82	AM2m	29	-1304.91	2631.81
SIG	9	-3140.2	6294.4	AM	1	-1535.21	3086.43	SC2m	36	-1307.72	2637.44
SI2N	2	-3251.75	6517.49	AM2N2mG	21	-1528.45	3086.9	SC2m	33	-1308.11	2638.21
SI	13	-3479.62	6969.24	IM2N2mG	26	-1529.66	3087.33	SC2m	1	-1314.49	2650.98
				AM2m	14	-1533.99	3089.97	AM2N2mG	4	-1312.71	2655.41
				SC2N2mG	18	-1531.4	3092.81	SC2m	50	-1317.33	2656.67
				AM2m	27	-1535.84	3093.68	IM2N	16	-1319.94	2657.89
				IM2N2m	17	-1535.16	3094.31	AMG	15	-1320.26	2660.52
				IM2N	25	-1538.21	3094.42	IM2N2mG	14	-1318.44	2664.89
				SC2m	14	-1536.95	3095.89	SI2NG	48	-1324.31	2666.63
				AM	10	-1540.25	3096.5	SI2NG	44	-1325.15	2668.31
				IM2N	9	-1539.67	3097.33	IM	1	-1332.4	2678.8
				AM2N	47	-1538.69	3097.38	IM2N	40	-1330.69	2679.39
				IM2m	17	-1538.94	3097.88	SI2N	26	-1333.88	2681.75
				AM	11	-1541.01	3098.03	IM2N2mG	39	-1326.95	2681.9
				AM	13	-1541.78	3099.56	SI2N	1	-1335.45	2684.89
				AM	5	-1542.7	3101.39	SI2N	50	-1335.82	2685.63
				IM2m	43	-1540.75	3101.49	SC2N	49	-1333.76	2687.53
				IM2N2m	16	-1538.79	3101.58	IM2N2m	34	-1332.65	2689.3
				AM2m	31	-1540.87	3103.75	AM2N	34	-1334.8	2689.61
				IM2N	49	-1543.01	3104.03	IM2N	19	-1338.13	2694.27
				SC2m	37	-1541.52	3105.03	IM2N2mG	3	-1333.2	2694.4
				IM2N	31	-1548.32	3114.64	AMG	2	-1338.26	2696.53
				AM2m	11	-1547.58	3117.17	SI2NG	47	-1339.83	2697.66
				SC2mG	2	-1547.72	3121.43	IM2N	5	-1341	2699.99
				AM	12	-1554.21	3124.41	IM2m	26	-1342.34	2704.68
				SC	15	-1555.14	3126.27	IM2m	19	-1344.78	2709.56
				AM2m	37	-1555.93	3133.86	AM2mG	6	-1342.02	2710.04
				AM2N2mG	29	-1552.13	3134.25	SI2NG	6	-1347.54	2713.07
				AM2m	24	-1556.32	3134.63	AM2m	8	-1345.63	2713.26
				IM2N2m	14	-1555.91	3135.82	IM2NG	1	-1346.36	2714.72
				AM	15	-1560.57	3137.15	IM2N	37	-1348.92	2715.85
				SC2m	45	-1558.01	3138.02	SI2N	23	-1351.32	2716.65
				IM2mG	7	-1558.2	3140.4	SI2NG	46	-1352.35	2722.7
				AM2NG	39	-1559.98	3143.95	IM2N2mG	42	-1348.64	2725.27
				SC	3	-1564.76	3145.52	SI2N	31	-1359.73	2733.45
				SCG	9	-1563.22	3146.44	SI2NG	16	-1360.21	2738.42
				IM2m	50	-1563.4	3146.81	AM2N	26	-1359.38	2738.77
				IM2m	10	-1564.04	3148.07	SI2NG	39	-1362.71	2743.41
				IM2N2m	15	-1563.24	3150.48	IM2NG	41	-1361.41	2744.81
				IM2m	14	-1565.68	3151.35	SI2NG	30	-1366.92	2751.83
				IM2N2m	8	-1566.12	3156.23	SI2N	15	-1373.16	2760.31
				IM2m	11	-1569.39	3158.77	SI2N	49	-1373.23	2760.46
				AM2N2mG	33	-1567.53	3165.06	AM	7	-1373.56	2763.12
				IM2N	33	-1574.05	3166.1	IM2N2mG	12	-1367.99	2763.98
				SC2N2mG	23	-1568.08	3166.15	AM2N2mG	39	-1367.47	2764.94
				IM	15	-1577.59	3169.17	SI2N	29	-1376.35	2766.69
				IM	5	-1578.12	3170.24	SI2N	20	-1376.35	2766.69
				AM2N2m	30	-1572.55	3171.1	SI2NG	7	-1376.05	2770.1
				AMG	13	-1575.72	3171.45	SI2NG	49	-1377.84	2773.68
				IM	1	-1579	3171.99	IM	4	-1380.99	2775.98
				IMG	1	-1578.04	3174.08	SI2NG	34	-1381.23	2780.46
				AM	2	-1580.86	3177.73	SI2N	6	-1384.79	2783.59
				IM2N	43	-1580.06	3178.11	SI2NG	31	-1382.98	2783.96
				IM2m	48	-1582.59	3185.18	SI2NG	43	-1385.29	2788.58
				IM2m	12	-1583.25	3186.5	SI2N	39	-1390.77	2795.54
				SC2mG	32	-1581.84	3189.68	SI2N	8	-1391.14	2796.28
				AM	4	-1587.3	3190.6	SI2N	24	-1392.1	2798.21
				SC2NG	1	-1585.02	3194.03	AM2N2mG	14	-1384.86	2799.72
				IM2m	21	-1587.34	3194.69	AM2NG	47	-1388.97	2801.95
				SC2NG	9	-1585.8	3195.61	AM2NG	1	-1389.28	2802.55
				AM2N	13	-1590.48	3200.96	SC	9	-1393.95	2803.9
				SC2mG	31	-1587.85	3201.69	SC2mG	38	-1391.1	2808.19
				AM2N	8	-1592.78	3205.55	SI2NG	19	-1395.59	2809.18
				SC	13	-1602.04	3220.09	SI2N	4	-1397.77	2809.53
				IM2mG	9	-1598.76	3221.53	SI2NG	3	-1397.78	2813.56
				IMG	5	-1602.82	3223.64	SI2NG	36	-1400.66	2819.31
				IM2m	8	-1603.88	3227.76	IM2m	24	-1399.72	2819.45
				AMG	7	-1606.43	3232.86	SI2NG	4	-1401.71	2821.43
				SC2N	38	-1610.65	3241.3	AM2NG	24	-1399.22	2822.44
				SCG	5	-1614.82	3249.64	SI2NG	8	-1403.18	2824.37
				IM2N	35	-1620.25	3258.5	AM2N2mG	17	-1398.79	2827.58
				IM2N2m	34	-1617.3	3258.6	SI2NG	23	-1408.47	2834.94
				IM2N	44	-1621.84	3261.68	SI2N	13	-1414.07	2842.15
				AM2N	43	-1623.26	3266.53	IMG	12	-1413.54	2845.07
				SC	8	-1630.3	3276.6	SI2NG	15	-1414.11	2846.21
				IM2m	13	-1629.11	3278.21	SI2NG	24	-1416.12	2850.23
				IM2mG	46	-1629.52	3283.04	SI2NG	13	-1419.42	2856.84
				AM2N2m	9	-1629.04	3284.09	AM2N	10	-1419.79	2859.58
				IM2N2m	45	-1632.66	3289.31	IM2N2mG	10	-1417	2862.01
				SC2m	42	-1634.59	3291.18	SI2NG	25	-1423.06	2864.13
				IM	12	-1639	3292	AM2NG	10	-1420.51	2865.03
				SC2m	15	-1636.1	3294.21	SI2N	17	-1426.03	2866.05
				IM2N2m	43	-1636.06	3296.12	AM2NG	26	-1422.84	2869.68
				SC2m	12	-1638.49	3298.99	SI2N	34	-1429.17	2872.34
				AM2NG	22	-1643.29	3310.59	AM2NG	8	-1424.78	2873.55
				IM2m	39	-1646.23	3312.46	SI2NG	41	-1429.2	2876.39
				IM	7	-1649.25	3312.49	SI2N	9	-1433.61	2881.22
				AM	6	-1649.87	3315.75	IM2N2mG	47	-1431.63	2891.25
				AM2m	12	-1647.27	3316.55	SC2N	7	-1435.91	2891.82
				AM	14	-1650.29	3316.59	SI2NG	9	-1437.92	2893.85
				SC2mG	7	-1646.02	3318.04	IM	8	-1440.12	2894.23
				AM2mG	42	-1648.03	3322.06	SI2N	12	-1441	2896.01
				IM	11	-1657.73	3329.45	SI2N	37	-1441.32	2896.65
				IM	14	-1658.56	3331.12	SI2N	41	-1443.84	2901.69
				IM	10	-1659.06	3332.12	AM2N2mG	11	-1438.33	2906.66
				IM	9	-1659.15	3332.3	SI2NG	22	-1444.33	2906.66
				SC	9	-1658.56	3333.13	SI2NG	17	-1448.72	2915.44
				IM2N	7	-1658.78	3335.57	SI2N	30	-1451.78	2917.57
				SC	6	-1662.73	3341.46	AM2NG	2	-1449.13	2922.26
				SC2m	10	-1662.68	3347.37	AM2NG	21	-1449.21	2922.42
				AM2N2m	6	-1660.72	3347.44	SI2N	5	-1459.03	2932.06
				SC	12	-1670.84	3357.68	SI2N	28	-1459.54	2933.07
				IM	2	-1672.09	3358.17	IM2N2mG	29	-1452.72	2933.44
				IM2m	26	-1677.61	3375.22	IM2mG	36	-1458.14	2940.28
				IM2N2m	13	-1683.26	3390.52	IM2mG	13	-1460.16	2944.31
				AM2m	25	-1686.72	3395.45	SI2NG	32	-1463.68	2945.36
				IM2N2mG	12	-1686.12	3400.23	SI2N	2	-1467.09	2948.18
				SCG	13	-1694.56	3409.11	AM	6	-1466.59	2949.19
				IM	3	-1703.48	3420.97	SI2NG	5	-1467.15	2952.31
				SC2N	11	-1701.65	3423.3	IMG	1	-1467.15	2952.31
				AM2NG	5	-1716.15	3456.29	IM	11	-1470.47	2954.93
				AM2N	25	-1746.01	3512.03	SI2NG	50	-1468.55	2955.1
				AM2N	31	-1746.09	3512.18	SCG	15	-1467.95	2955.9
				SC	10	-1750.13	3516.25	SI2N	33	-1473.11	2960.22
				AM2N2mG	42	-1745.89	3521.78	AM2NG	3	-1468.46	2960.91
				SC2N	32	-1756.68	3533.35	IMG	5	-1471.51	2961.03
				IM2N	39	-1758.07	3534.14	AM2N2mG	13	-1466.58	2963.17
				IM	8	-1775.48	3564.97	AM2NG	42	-1473.26	2970.52
				AM2N	27	-1776.88	3573.76	AM2N2mG	2	-1472.13	2974.25
				IM	13	-1781.8	3577.61	SI2N	36	-1481.33	2976.66
				AM2N2m	2	-1779.53	3585.06	SI2N	22	-1482.12	2978.23
				AM2NG	14	-1782.07	3588.13	SI2N	47	-1486.63	2987.25
				AM	8	-1789.24	3594.49	SI2N	35	-1498.1	3010.2
				IM2mG	8	-1785.29	3594.57	SI	8	-1501.87	3013.74
				AMG	1	-1787.3	3594.61	AM2NG	28	-1495.48	3014.96
				AM2NG	7	-1785.83	3595.66	SI2N	16	-1500.74	3015.48
				SI2N	44	-1794.3	3602.61	AMG	12	-1497.93	3015.87
				IM2m	4	-1792.63	3605.26	SI	3	-1504.65	3019.31
				IM2m	32	-1794.7	3609.4	SI2NG	18	-1501.85	3021.69
				SI2N	7	-1798.09	3610.19	SIG	1	-1508.68	3031.36
				SI2NG	27	-1799.57	3617.14	SI2NG	40	-1508.89	3035.79
				SI2N	12	-1803.04	3620.07	SC2mG	46	-1507.5	3041.01
				SI2NG	1	-1802.66	3623.32	SI	4	-1515.94	3041.89
				SI2N	2	-1807.75	3629.51	IMG	4	-1512.09	3042.18
				SI2N	36	-1809.36	3632.73	AM2N	2	-1511.16	3042.33
				SI2NG	30	-1808.11	3634.23	SC2mG	27	-1511.41	3048.81
				AM2N	19	-1810.45	3640.91	AM2N2mG	50	-1513.1	3056.19
				SI2N	29	-1814.38	3642.76	AM2NG	13	-1519.18	3062.37
				SI2N	23	-1818.39	3650.77	SI	10	-1526.4	3062.8
				SI2NG	39	-1817.59	3653.18	AM	4	-1527.15	3070.29
				AM2NG	8	-1814.84	3653.69	SI2N	45	-1530.09	3074.17
				SI2NG	21	-1818.9	3655.8	AM2N2mG	47	-1532.62	3095.24
				SI2N	39	-1821.11	3656.21	IM2N	32	-1544	3106
				SI2N	13	-1822.43	3658.85	IM2mG	39	-1543.89	3111.79
				SI2N	42	-1824.54	3663.07	SI2NG	26	-1548.49	3114.98
				SI2N	1	-1826.9	3667.8	SI2NG	29	-1548.82	3115.64
				SI2NG	42	-1825.02	3668.05	IM2m	2	-1548.2	3116.39
				SI2N	17	-1827.76	3669.52	SI2N	44	-1553.45	3120.89
				SI2NG	9	-1830.2	3678.41	SI	7	-1561.79	3133.59
				SI2NG	38	-1831.22	3680.44	SIG	8	-1562.36	3138.71
				SI2NG	24	-1833.29	3684.58	SIG	2	-1562.49	3138.98
				SI2N	25	-1836.48	3686.97	SIG	4	-1563.64	3141.28
				SI2NG	47	-1836.34	3690.69	SIG	5	-1567.56	3149.12
				AM	3	-1838.89	3693.77	AM2mG	19	-1562.29	3150.58
				SI2NG	25	-1843.09	3704.17	SIG	3	-1570.71	3155.42
				SI2NG	17	-1843.76	3705.52	AM	13	-1569.92	3155.84
				SC	7	-1845.17	3706.34	SIG	12	-1571.33	3156.65
				IM2m	36	-1844.09	3708.18	IM2m	36	-1568.66	3157.33
				SI2NG	37	-1846.24	3710.48	SIG	6	-1574.32	3162.65
				SI2N	41	-1848.87	3711.74	SI	2	-1582.86	3175.72
				SI2NG	49	-1848.33	3714.66	SI	14	-1583.68	3177.36
				SI2N	3	-1851.67	3717.34	SIG	7	-1582.92	3179.83
				SI2NG	14	-1850.13	3718.25	SI2NG	37	-1582.82	3183.65
				SI2N	22	-1852.82	3719.63	SIG	13	-1587.32	3188.63
				AM2N2m	33	-1850.74	3727.48	IM2m	41	-1584.32	3188.64
				SI2N	4	-1858.12	3730.24	SC2m	40	-1585.85	3193.71
				SI2N	46	-1859.07	3732.14	SI2NG	10	-1589.69	3197.39
				SI2NG	45	-1859.25	3736.49	SI2NG	42	-1589.69	3197.39
				SC2NG	11	-1860.69	3745.37	SIG	10	-1593.78	3201.57
				SI2N	37	-1867.36	3748.73	AM	9	-1595.53	3207.06
				SI2NG	40	-1865.37	3748.75	SIG	14	-1598.34	3210.67
				IM2N2mG	44	-1860.75	3749.5	SC	6	-1598.84	3213.69
				SI2N	16	-1870.66	3755.32	SI	9	-1605.74	3221.48
				SI2N	34	-1871.04	3756.09	SC	13	-1620.1	3256.2
				SI2NG	28	-1870.07	3758.14	SI	13	-1626.33	3262.66
				SI2N	38	-1875.58	3765.16	SI2NG	2	-1626.29	3270.58
				SI2NG	5	-1874.21	3766.43	SC2m	32	-1633.76	3289.52
				SI2NG	46	-1880.03	3778.07	SC2mG	8	-1642.62	3311.25
				SI2N	47	-1883.62	3781.25	SI	1	-1661.72	3333.43
				SI2NG	2	-1881.73	3781.46	AM2N2mG	9	-1654.17	3338.33
				SI2NG	29	-1881.93	3781.86	SC2m	12	-1663.78	3349.57
				SI2N	43	-1886.34	3786.68	SI	15	-1675.46	3360.92
				SI2NG	43	-1887.26	3792.53	SI2NG	21	-1678.75	3375.5
				SI2N	48	-1890.04	3794.07	SI2N	11	-1690.09	3394.18
				SI2N	50	-1894.57	3803.13	IM2N	38	-1696.93	3411.85
				SI2NG	35	-1893.34	3804.68	IMG	7	-1700.51	3419.03
				AM2N	11	-1892.62	3805.24	IM2m	9	-1700.7	3421.4
				SI2NG	10	-1894.16	3806.31	SI	12	-1706.06	3422.12
				SI2N	32	-1898.06	3810.13	SI2N	21	-1713.44	3440.89
				SI2N	14	-1898.2	3810.4	SI2N	7	-1716.29	3446.59
				SI2NG	15	-1898.32	3814.63	IM2N	6	-1717.11	3452.21
				AM2N2mG	14	-1895.09	3820.18	AMG	1	-1717.05	3454.1
				SI2NG	6	-1901.45	3820.9	SC2mG	3	-1715.56	3457.12
				SI2N	10	-1904.29	3822.58	SI	6	-1734.95	3479.9
				SC2NG	39	-1899.83	3823.66	IM2N	49	-1732.48	3482.96
				SI2N	35	-1904.92	3823.85	IM2m	50	-1736.07	3492.14
				SI2N	11	-1905.08	3824.17	SI2NG	20	-1737.17	3492.33
				SI2N	30	-1907.66	3829.32	SC2mG	5	-1733.3	3492.61
				SIG	3	-1907.89	3829.79	AM2m	3	-1752.01	3526.02
				SI2N	28	-1909.52	3833.04	AM2N	31	-1758.72	3537.44
				SI2NG	33	-1907.7	3833.41	SI2N	19	-1788.07	3590.14
				SI2NG	4	-1909.4	3836.81	AM2m	9	-1817.79	3657.58
				SI2N	9	-1912.28	3838.56	AM	10	-1824.47	3664.95
				SI2NG	3	-1911.66	3841.32	AM	11	-1826.61	3669.22
				SI2NG	36	-1912.57	3843.14	IM	3	-1839.55	3693.11
				SI2N	31	-1916.51	3847.02	IM	9	-1839.95	3693.9
				SI2N	33	-1919.96	3853.91	IM	14	-1841.34	3696.67
				SI2N	8	-1921.34	3856.68	SC	12	-1840.42	3696.84
				SI2N	19	-1922.25	3858.5	IM	5	-1842.54	3699.07
				SI2NG	13	-1920.85	3859.7	SI2N	32	-1853.1	3720.2
				SI2NG	34	-1921.87	3861.74	IM	12	-1864.9	3743.8
				SI2N	49	-1924.18	3862.35	SC2m	41	-1863.93	3749.85
				SI2N	45	-1926.06	3866.13	SIG	11	-1885.11	3784.22
				AM2NG	47	-1931.76	3887.52	IMG	11	-1886.92	3791.85
				SI2N	24	-1941.28	3896.56	SIG	15	-1907.39	3828.78
				AM2N	36	-1944.52	3909.05	SIG	9	-1910.05	3834.1
				SI2N	5	-1948.75	3911.51	IM2m	33	-1929.52	3879.04
				SIG	13	-1955.69	3925.39	AM	14	-1949.01	3914.02
				AM2m	29	-1965.73	3953.47	IM2NG	5	-1967.55	3957.1
				SIG	15	-1973.48	3960.95	IM2N2mG	38	-1981.83	3991.66
				IM	6	-1980.99	3975.97	SI2N	10	-2040.02	4094.05
				IM2m	23	-1981.36	3982.73	AM2N	42	-2037.55	4095.1
				SIG	11	-1988.3	3990.6	IM2N	12	-2042.61	4103.21
				AMG	9	-1989	3997.99	SI2N	46	-2044.63	4103.27
				SI	12	-1995.43	4000.85	SI2N	42	-2055.51	4125.01
				SIG	9	-1993.85	4001.7	SI2NG	28	-2055.77	4129.53
				SI	10	-2001.61	4013.21	SI2N	43	-2104.43	4222.86
				SI	9	-2005.9	4021.8	SI2N	14	-2108.07	4230.14
				SIG	4	-2006.2	4026.4	SI2N	38	-2127.41	4268.82
				SI	1	-2008.48	4026.95	AM2N	9	-2127.46	4274.92
				SI	8	-2008.93	4027.85	SI2N	27	-2130.56	4275.12
				SI	13	-2011.4	4032.8	IMG	2	-2138.27	4294.53
				SI	4	-2012.4	4034.8	IM2N2mG	50	-2169.84	4367.68
				SI	15	-2012.73	4035.45	SC	11	-2357.73	4731.47
				SI	3	-2013.11	4036.22	AM2m	26	-2361.8	4745.59
				SI	7	-2018.01	4046.02	SI	11	-2368.58	4747.16
				SIG	7	-2016.6	4047.2	SI	5	-2370.89	4751.79
				SI	11	-2018.84	4047.68	IMG	15	-2475.92	4969.83
				AM2mG	13	-2012.24	4050.48	SI2NG	1	-2634.88	5287.76
				SI	14	-2020.94	4051.89
				SIG	5	-2020.36	4054.72
				SI	6	-2023.13	4056.26
				SIG	6	-2027.26	4068.52
				SIG	8	-2027.6	4069.2
				SIG	1	-2039.99	4093.98
				SIG	14	-2041.44	4096.88
				SIG	10	-2043.65	4101.3
				SI2NG	26	-2070.23	4158.46
				IM2mG	25	-2081.65	4187.3
				SI2NG	31	-2200.31	4418.62
				SI2NG	20	-2346.76	4711.53
				IM2m	38	-2370.12	4760.24
				SI2NG	12	-2419.69	4857.39
				SI2N	21	-2426.25	4866.51
				IM2N2mG	4	-2420.41	4868.82
				SI2NG	8	-2428.27	4874.54
				SI2N	6	-2445.13	4904.26
				SI2N	15	-2485.89	4985.79
				SIG	2	-2494.64	5003.28
				AM	9	-2564.4	5144.8
				SI	5	-2640.69	5291.39
				SI	2	-2674.46	5358.92
				IM	4	-2717.74	5449.48
				IM2N2mG	20	-2746.94	5521.88
				IM2mG	37	-2807.31	5638.62
				IM2m	6	-2989.88	5999.77
				IM2N	36	-3185.93	6389.87

## Sheet: Appendix_S22
Table S8: Likelihood (LL) and AIC values for each run that converged for each demographic model tested for each population pair of Peltospira smaragdina.
Moytirra vs. Lucky Strike				Moytirra vs. Snake Pit				Lucky Strike vs. Snake Pit
Model	Run	LL	AIC	Model	Run	LL	AIC	Model	Run	LL	AIC
SC2mG	15	-577.399	1180.8	SC2N2mG	4	-583.438	1196.88	IM2NG	26	-539.674	1101.35
AM2m	7	-584.632	1191.26	SC2N2mG	15	-593.986	1217.97	IM2N2mG	7	-543.263	1114.53
IM2mG	2	-588.369	1200.74	SC2N2m	2	-596.808	1219.62	IM2N2mG	12	-543.95	1115.9
IM2N2mG	3	-586.575	1201.15	SC2N2mG	5	-598.434	1226.87	AM2N2mG	19	-543.654	1117.31
AM2m	2	-590.206	1202.41	SC2N2mG	14	-599.842	1229.68	IM2NG	8	-550.338	1122.68
IM2m	26	-592.635	1205.27	SC2N2mG	1	-602.807	1235.61	IM2N2m	20	-550.162	1124.32
IM2N2m	10	-593.032	1210.06	SC2NG	18	-607.952	1239.9	IM2N2mG	19	-548.19	1124.38
AM2N2mG	10	-593.526	1217.05	AM2N2mG	4	-604.955	1239.91	IM2N2mG	3	-549.387	1126.77
SC2m	27	-597.761	1217.52	IM2N2mG	19	-607.341	1242.68	IM2N2mG	24	-549.949	1127.9
SC2N2m	1	-596.919	1219.84	SC2NG	6	-609.675	1243.35	IM2N	9	-555.138	1128.28
AM2N2m	11	-596.984	1219.97	AM2N2mG	18	-607.694	1245.39	IM2N2mG	2	-550.148	1128.3
IM2m	21	-600.078	1220.16	IM2N2mG	4	-609.6	1247.2	AM2N2mG	47	-552.014	1134.03
IM2N2m	4	-598.234	1220.47	AM2N2m	6	-611.465	1248.93	SC2N2mG	2	-553.092	1136.18
SC2m	7	-599.678	1221.36	SC2N2m	6	-612.182	1250.36	IM2N	22	-560.206	1138.41
IM2N2m	8	-598.776	1221.55	SC2N2mG	10	-610.687	1251.37	SC2N2mG	12	-554.951	1139.9
SC2m	5	-600.009	1222.02	SC2m	17	-615.561	1253.12	IM2NG	20	-560.576	1143.15
SC2m	11	-600.432	1222.86	IM2N2mG	3	-613.333	1254.67	SC2NG	2	-559.921	1143.84
IM2N2m	1	-600.01	1224.02	SC2m	1	-616.904	1255.81	IM2N	10	-564.518	1147.04
IM2m	1	-602.388	1224.78	SC2N	6	-617.937	1255.87	IM2N2mG	22	-560.985	1149.97
IM2m	24	-603.518	1227.04	SC2m	18	-617.359	1256.72	IM2N	16	-566.018	1150.04
SC2m	16	-603.131	1228.26	IM2N	22	-619.455	1256.91	SC2N2mG	1	-560.044	1150.09
IM2m	5	-604.525	1229.05	SC2N	18	-618.649	1257.3	IM2N	19	-567.117	1152.23
SC2N2m	8	-602.005	1230.01	SC2NG	24	-616.699	1257.4	IM2N	17	-567.19	1152.38
SC2m	21	-604.778	1231.56	SC2N2mG	3	-613.818	1257.64	SC2N	9	-567.201	1154.4
IM2m	19	-606.07	1232.14	SC2N	4	-619.115	1258.23	SC2N	5	-568.355	1156.71
AM2mG	4	-604.008	1234.02	IM2NG	14	-618.178	1258.36	AM2N2mG	50	-563.755	1157.51
SC2N2mG	9	-602.142	1234.28	SC2m	8	-618.422	1258.84	SC2N	2	-569.661	1159.32
SC2N	7	-607.338	1234.68	IM2N	14	-620.462	1258.92	IM2N2mG	11	-565.762	1159.52
SC2N2m	4	-604.357	1234.71	IM2N2mG	8	-616.214	1260.43	AM2N2mG	23	-566.024	1162.05
SC2N2m	15	-605.632	1237.26	SC2N	13	-620.659	1261.32	AM2N	12	-571.593	1163.19
SC2N2m	2	-605.639	1237.28	SC2N	1	-620.745	1261.49	AM2N2mG	35	-567.111	1164.22
SC2N	4	-609.365	1238.73	AM2N	30	-620.845	1261.69	IM2N2m	2	-572.272	1168.54
SC2N2m	19	-606.516	1239.03	SC2mG	20	-617.864	1261.73	IM2N2mG	6	-570.458	1168.92
SC2N2m	24	-606.79	1239.58	IM2N	13	-621.906	1261.81	AM2NG	30	-572.587	1169.17
SC2N	13	-610.213	1240.43	IM2N2m	8	-619.121	1262.24	AM2N	25	-574.839	1169.68
IM2m	27	-610.803	1241.61	SC2N	3	-621.581	1263.16	AM2NG	1	-573.344	1170.69
SC2NG	5	-609.094	1242.19	SC2N2mG	7	-616.632	1263.26	SC2N2mG	5	-571.543	1173.09
SC2N2m	36	-608.672	1243.34	SC2m	13	-620.763	1263.53	AM2NG	12	-574.948	1173.9
IM2N2mG	15	-608.875	1245.75	IM2N	8	-622.805	1263.61	IM2N2mG	14	-573.141	1174.28
IM2N2m	2	-611.936	1247.87	IM2N	9	-622.846	1263.69	IM2N	24	-578.233	1174.47
AM2N2mG	14	-609.356	1248.71	IM2N	11	-622.909	1263.82	SC2NG	3	-575.611	1175.22
IM2m	7	-615.3	1250.6	IM2N2m	17	-620.047	1264.09	AM2N	24	-577.683	1175.37
AM2N2mG	25	-610.614	1251.23	IM2N	10	-623.051	1264.1	IM2N2mG	17	-574.183	1176.37
IM2N2mG	8	-611.673	1251.35	SC2N	16	-622.114	1264.23	AM2N2mG	5	-573.191	1176.38
AM2N2mG	17	-610.702	1251.4	IM2N2mG	12	-618.468	1264.94	AM2N2mG	36	-574.543	1179.09
IM2N2mG	7	-612.093	1252.19	SC2N	7	-622.693	1265.39	IM2NG	6	-578.544	1179.09
AM2m	9	-615.301	1252.6	SC2N2mG	2	-618.115	1266.23	AM2N2mG	2	-576.305	1182.61
IM2N2m	24	-614.494	1252.99	AM2N	4	-623.247	1266.49	SC2N2mG	9	-577.857	1185.71
SC2NG	21	-614.912	1253.82	SC2mG	12	-620.394	1266.79	SC2mG	21	-581.014	1188.03
SC2mG	8	-614.158	1254.32	AM2N2mG	6	-619.422	1268.84	IM2N	4	-585.241	1188.48
SC2N	5	-617.196	1254.39	AM2NG	3	-622.627	1269.25	SC2N	6	-584.505	1189.01
AM2mG	10	-614.751	1255.5	AM2N2m	9	-621.725	1269.45	SC2mG	7	-581.632	1189.26
SC2N	1	-617.97	1255.94	IM2N2mG	11	-620.803	1269.61	AM2N2mG	40	-582.301	1194.6
AM2N2mG	27	-616.409	1262.82	IM2NG	11	-623.911	1269.82	IM2NG	1	-588.469	1198.94
IM2N2mG	5	-617.822	1263.64	SC2N2mG	11	-620.191	1270.38	AM2N2mG	22	-584.987	1199.97
IM2N	6	-623.373	1264.75	IM2N	23	-626.364	1270.73	AM2NG	10	-589.551	1203.1
IM2N2mG	6	-618.952	1265.9	IM2N	2	-626.634	1271.27	IM2N	20	-595.175	1208.35
IM2N2m	5	-622.04	1268.08	SC2NG	8	-623.744	1271.49	IM2NG	12	-594.02	1210.04
IM2N	26	-625.197	1268.39	IM2NG	15	-624.767	1271.53	SC2m	11	-594.594	1211.19
AM2N2mG	7	-619.803	1269.61	AM2N2m	14	-622.767	1271.53	IM2N	12	-597.37	1212.74
IM2NG	28	-624.036	1270.07	SC2N	5	-625.785	1271.57	AM2mG	10	-593.78	1213.56
SC2NG	13	-623.66	1271.32	IM2N	4	-626.898	1271.8	SC2N	12	-597.201	1214.4
IM2N	4	-626.95	1271.9	IM2NG	6	-625.566	1273.13	IM2NG	3	-596.401	1214.8
AM2N2mG	13	-621.009	1272.02	IM2NG	27	-625.578	1273.16	SC2mG	6	-596.819	1219.64
IM2N	16	-627.036	1272.07	SC2N2mG	20	-622.385	1274.77	IM2N2mG	28	-596.04	1220.08
IM2m	6	-626.595	1273.19	SC2NG	9	-625.683	1275.37	SC2N	7	-602.423	1224.85
IM2mG	19	-624.723	1273.45	IM2NG	26	-626.833	1275.67	AM2NG	28	-601.485	1226.97
IM2mG	6	-625.164	1274.33	IM2NG	7	-626.894	1275.79	IM2N2mG	23	-599.618	1227.24
IM2m	8	-627.419	1274.84	AM2N	14	-627.965	1275.93	SC2m	15	-603.023	1228.05
SC2NG	4	-625.477	1274.95	IM2NG	23	-627.372	1276.74	IM2N	11	-613.193	1244.39
SC2m	9	-626.567	1275.13	SC2N2mG	6	-624.045	1278.09	IM2NG	42	-620.174	1262.35
IM2NG	18	-626.678	1275.36	SC2N2m	8	-626.322	1278.64	AM2NG	29	-621.815	1267.63
AM2N2mG	12	-624.07	1278.14	AM2N2mG	9	-624.39	1278.78	IM2N2mG	25	-620.468	1268.94
IM2N2m	22	-627.305	1278.61	IM2N2mG	7	-625.461	1278.92	SC2mG	27	-626.211	1278.42
SC2NG	1	-627.331	1278.66	IM2N2mG	6	-625.49	1278.98	AM2N2m	6	-634.698	1295.4
SC2m	17	-628.827	1279.65	IM2N2mG	2	-625.561	1279.12	SC2m	27	-636.887	1295.77
IM2m	28	-629.855	1279.71	AM2m	14	-629.236	1280.47	SC2m	20	-638.287	1298.57
IM2N	21	-630.939	1279.88	AM2m	12	-630.366	1282.73	IM2m	4	-641.406	1302.81
IM2m	9	-630.006	1280.01	AM2N	15	-631.55	1283.1	AM2N2mG	39	-637.973	1305.95
AM2N	13	-630.216	1280.43	IM2N2mG	10	-627.91	1283.82	IM2m	8	-643.092	1306.18
SC2mG	5	-627.57	1281.14	IM2NG	1	-630.984	1283.97	IM2m	6	-644.017	1308.03
SC2N	2	-630.658	1281.32	SC2N	9	-632.03	1284.06	AM2mG	15	-644.347	1314.69
IM2m	22	-631.095	1282.19	IM2N	3	-633.062	1284.12	IM2m	3	-650.033	1320.07
IM2N2m	3	-629.243	1282.49	AM2m	18	-631.158	1284.32	IM2N	7	-658.081	1334.16
IM2N	24	-632.266	1282.53	AM2N2m	2	-629.323	1284.65	IM2mG	1	-660.897	1345.79
IM2NG	27	-630.329	1282.66	IM2N2mG	13	-628.641	1285.28	SC2m	1	-666.675	1355.35
IM2N	18	-632.438	1282.88	SC2mG	16	-630.907	1287.81	IM2mG	34	-671.466	1366.93
IM2NG	16	-630.572	1283.14	AM2N	3	-634.077	1288.15	SI2NG	10	-676.48	1370.96
AM2N	1	-632.349	1284.7	SC2N	14	-634.361	1288.72	AM2N	26	-676.609	1373.22
IM2NG	1	-631.638	1285.28	SC2NG	19	-633.062	1290.12	AM2NG	6	-676.026	1376.05
IM2NG	30	-631.971	1285.94	AM2NG	9	-633.2	1290.4	SI2NG	1	-679.674	1377.35
IM2N	20	-634.053	1286.11	SC2mG	3	-632.231	1290.46	SI2N	3	-682.024	1378.05
SC2NG	15	-631.056	1286.11	IM2m	1	-635.247	1290.49	SI2NG	7	-680.114	1378.23
SC2NG	7	-631.244	1286.49	SC2N	15	-635.979	1291.96	SI2NG	9	-680.79	1379.58
IM2N2m	20	-631.602	1287.2	SC2m	6	-635.137	1292.27	IM2N2mG	8	-676.098	1380.2
IM2NG	17	-632.87	1287.74	SC2NG	7	-634.634	1293.27	AM2NG	22	-679.163	1382.33
IM2NG	29	-632.925	1287.85	SC2m	15	-635.95	1293.9	IM2N2mG	16	-677.188	1382.38
SC2N	6	-634.013	1288.03	SC2m	19	-636.093	1294.19	AM2N2mG	9	-676.467	1382.93
IM2N	8	-636.056	1290.11	AM2m	11	-636.202	1294.4	IM2mG	45	-679.794	1383.59
AM2N	18	-635.063	1290.13	SC2N2mG	16	-632.558	1295.12	AM2N	27	-681.854	1383.71
IM2N	10	-636.158	1290.32	AM2m	25	-636.735	1295.47	AM2N	2	-682.087	1384.17
SC2N	10	-635.188	1290.38	IM2m	20	-638.039	1296.08	AM2N	28	-682.939	1385.88
AM2N2mG	3	-630.417	1290.83	AM2m	13	-638.298	1298.6	IM2N2mG	1	-679.635	1387.27
IM2N2mG	12	-632.645	1293.29	SC2m	10	-639.133	1300.27	AM2N	16	-683.837	1387.67
SC2N2m	10	-633.923	1293.85	IM2mG	15	-639.953	1303.91	AM2N2mG	4	-678.887	1387.77
IM2NG	21	-636.131	1294.26	AM2N	29	-641.981	1303.96	AM2N	19	-683.918	1387.84
AM2NG	14	-635.312	1294.62	IM2mG	12	-640.648	1305.3	SI2NG	2	-685.68	1389.36
IM2N	2	-639.398	1296.8	IM2m	10	-642.71	1305.42	AM2N	9	-685.073	1390.15
IM2N	25	-639.457	1296.91	IM2m	11	-642.834	1305.67	AM2N2mG	7	-680.894	1391.79
IM2N	7	-640.008	1298.02	IM2N2m	2	-640.907	1305.81	AM2N2mG	3	-683.298	1396.6
IM2NG	15	-638.046	1298.09	AM2m	6	-641.978	1305.96	AM2N2mG	6	-683.586	1397.17
IM2m	3	-639.048	1298.1	SC2NG	11	-641.58	1307.16	SI2N	10	-693.006	1400.01
AM2NG	2	-637.206	1298.41	IM2mG	8	-641.679	1307.36	AM2N	22	-691.601	1403.2
AM2NG	12	-637.367	1298.73	AM2N2m	20	-641.356	1308.71	SI2NG	4	-695.102	1408.2
AM2N	17	-640.687	1301.37	SC2mG	13	-642.593	1311.19	AM2NG	9	-692.362	1408.72
SC2NG	10	-639.127	1302.25	SC2NG	2	-644.006	1312.01	IM2mG	6	-695.211	1414.42
SC2mG	2	-639.912	1305.82	IM2m	17	-646.679	1313.36	AM2NG	13	-702.368	1428.74
IM2NG	10	-643.894	1309.79	SC2mG	1	-643.987	1313.97	IM2m	15	-710.753	1441.51
IM2N	17	-646.667	1311.33	SC2m	20	-646.264	1314.53	AM2m	11	-712.684	1447.37
IM2m	10	-645.835	1311.67	SC2mG	15	-644.364	1314.73	IM2m	9	-715.482	1450.96
AM2N2mG	5	-644.565	1319.13	IM2m	23	-647.501	1315	IM2m	11	-717.186	1454.37
IM2mG	10	-657.575	1339.15	AM2N2m	10	-644.822	1315.64	SI2N	1	-721.158	1456.32
AM2N	16	-665.326	1350.65	IM2mG	3	-647.634	1319.27	AM2m	16	-724.619	1471.24
IM2NG	25	-664.731	1351.46	AM2N	5	-650.671	1321.34	AM2N	29	-733.722	1487.44
AM2m	29	-670.93	1363.86	AM2N2mG	7	-646.451	1322.9	SI2N	2	-745.285	1504.57
IM2mG	5	-675.281	1374.56	IM2m	25	-651.471	1322.94	SI2N	4	-747.438	1508.88
AM2N2mG	15	-674.159	1378.32	AM2m	9	-650.614	1323.23	IM2m	5	-744.504	1509.01
SC2NG	12	-677.189	1378.38	SC2mG	19	-649.224	1324.45	IM2mG	42	-743.295	1510.59
SCG	23	-684.943	1389.89	IM2m	18	-652.341	1324.68	AM2N	20	-792.02	1604.04
IM	12	-691.532	1397.06	AM2N	21	-652.421	1324.84	AM2mG	40	-799.085	1624.17
IMG	9	-689.568	1397.14	IM2N2m	14	-650.546	1325.09	SI2NG	3	-853.753	1725.51
SC	3	-690.589	1397.18	AM2mG	11	-649.632	1325.26	IM2mG	4	-925.459	1874.92
IM	15	-692.041	1398.08	IM2mG	24	-651.335	1326.67	IM2N	29	-1198.86	2415.73
SC	4	-691.822	1399.64	IM2N2mG	9	-650.021	1328.04	AMG	18	-1217.27	2454.54
IM	4	-692.866	1399.73	AM2N2mG	15	-649.689	1329.38	AM2NG	8	-1426.49	2876.97
IMG	18	-691.307	1400.61	AM2NG	21	-653.284	1330.57	AM2N2mG	14	-1447.11	2924.22
AM2mG	14	-687.469	1400.94	AM2N2mG	10	-650.44	1330.88	AM2NG	7	-1454.07	2932.13
AM	5	-692.479	1400.96	IM2mG	14	-653.888	1331.78	SI2N	6	-1475.5	2964.99
AM2NG	10	-688.586	1401.17	IM2mG	13	-654.191	1332.38	SI2N	8	-1483.83	2981.67
IM	1	-694.004	1402.01	SI2N	9	-660.725	1335.45	SIG	2	-1493.15	3000.29
IM	10	-694.103	1402.21	SI2N	5	-661.314	1336.63	SI	12	-1495.82	3001.64
IM2N	5	-692.315	1402.63	AM2N	17	-658.521	1337.04	AM	3	-1498	3011.99
AMG	35	-691.355	1402.71	SI2N	3	-661.902	1337.8	AMG	25	-1496.08	3012.16
IM	2	-695.449	1404.9	SI2N	1	-662.427	1338.85	SI	3	-1502.26	3014.52
SC	9	-694.469	1404.94	IM2N2m	1	-657.649	1339.3	IM2mG	13	-1495.49	3014.97
IM	9	-695.477	1404.95	SI2N	6	-662.933	1339.87	SIG	15	-1502.05	3018.09
AM	19	-694.566	1405.13	SI2NG	21	-661.092	1340.18	SI	1	-1504.4	3018.8
IMG	17	-693.686	1405.37	SI2NG	18	-661.489	1340.98	SIG	6	-1504.64	3023.29
AM2N	3	-692.782	1405.56	SI2N	12	-663.777	1341.55	SIG	8	-1507.13	3028.27
SC	12	-694.879	1405.76	SI2NG	14	-661.814	1341.63	SIG	10	-1507.72	3029.45
AM	4	-694.945	1405.89	AM2NG	30	-659.196	1342.39	AMG	9	-1505.42	3030.83
IM	7	-696.047	1406.09	SI2N	11	-664.414	1342.83	SIG	13	-1508.56	3031.12
AM	14	-695.392	1406.78	SI2NG	24	-662.512	1343.02	AM	12	-1507.78	3031.57
IM	11	-696.396	1406.79	SI2N	14	-665.366	1344.73	AM	5	-1507.81	3031.62
AMG	30	-693.438	1406.88	AM2mG	22	-659.656	1345.31	SIG	14	-1510.25	3034.49
IMG	6	-694.756	1407.51	SI2NG	8	-663.737	1345.47	AMG	21	-1508.33	3036.66
SCG	4	-693.791	1407.58	SI2NG	6	-663.965	1345.93	AMG	11	-1508.63	3037.26
AM	17	-696.177	1408.35	IM2mG	4	-662.209	1348.42	AM	16	-1511.46	3038.93
IM	3	-697.434	1408.87	AM2N2m	13	-661.245	1348.49	SIG	5	-1513.24	3040.47
AMG	16	-695.072	1410.14	SI2NG	22	-665.267	1348.53	SIG	1	-1514.26	3042.52
AMG	22	-695.082	1410.16	AM2NG	28	-662.511	1349.02	AMG	5	-1512.79	3045.58
AMG	3	-695.335	1410.67	AM2NG	22	-662.534	1349.07	SI	6	-1520.43	3050.86
IM	8	-698.444	1410.89	SI2NG	15	-665.933	1349.87	SCG	11	-1518.31	3056.62
AM	23	-698.157	1412.31	SC2mG	9	-662.072	1350.14	AM	14	-1535.1	3086.2
IMG	14	-698.231	1414.46	AM2N2mG	8	-661.049	1352.1	SI	8	-1542.96	3095.93
AMG	28	-698.283	1416.57	IM2N2mG	5	-662.214	1352.43	SIG	4	-1558.3	3130.6
IMG	5	-699.635	1417.27	SI2NG	5	-667.595	1353.19	AM2m	9	-1563.37	3148.75
IM	13	-702.238	1418.48	SI2NG	1	-667.705	1353.41	SI	15	-1579.32	3168.64
AMG	18	-699.847	1419.69	SI2NG	10	-668.352	1354.7	SI	14	-1612.71	3235.43
SCG	24	-700.63	1421.26	IM2mG	27	-665.451	1354.9	SI	5	-1634.06	3278.13
SCG	15	-700.791	1421.58	AM2mG	7	-664.582	1355.16	SI	10	-1636.94	3283.88
AMG	19	-701.519	1423.04	AM2N2mG	19	-664.283	1358.57	AMG	19	-1632.78	3285.56
IMG	1	-703.451	1424.9	AM2N2mG	2	-664.528	1359.06	SI	7	-1638.09	3286.18
IM2N	9	-703.544	1425.09	SI2N	7	-673.09	1360.18	SIG	11	-1636.1	3286.21
SCG	22	-703.155	1426.31	IM2NG	4	-669.52	1361.04	IM	14	-1639.33	3292.66
SCG	5	-704.028	1428.06	SC2N2mG	13	-669.557	1369.11	SIG	12	-1641.59	3297.17
AM2N	22	-705.586	1431.17	SI2NG	20	-676.44	1370.88	AMG	8	-1640.13	3300.27
AMG	17	-705.814	1431.63	AM2NG	7	-675.421	1374.84	AM	22	-1642.52	3301.03
IMG	11	-710.823	1439.65	SC2m	5	-676.587	1375.17	AM	18	-1643.14	3302.29
AM2N2mG	9	-704.927	1439.85	AM2NG	18	-676.844	1377.69	IM	22	-1647.15	3308.31
IM2mG	7	-708.429	1440.86	IM2m	22	-679.139	1378.28	SI	2	-1655.04	3320.09
AM2NG	8	-708.52	1441.04	IM2m	13	-679.36	1378.72	AM2mG	23	-1822.93	3671.86
AM2NG	1	-709.422	1442.84	SC2N2mG	8	-676.155	1382.31	SIG	7	-1976.46	3966.93
SI2NG	10	-712.759	1443.52	SI2N	2	-684.575	1383.15	SIG	9	-2185.81	4385.62
SI2N	2	-715.072	1444.14	SI2NG	17	-683.622	1385.24	SIG	3	-2371.49	4756.98
SI2NG	2	-713.247	1444.49	AM2NG	16	-681.405	1386.81	SI	11	-2375.02	4760.04
SC2N	8	-712.967	1445.93	AM2N2mG	12	-679.092	1388.18	SI	4	-2378.17	4766.35
SI2NG	9	-714.598	1447.2	IM2mG	16	-685.803	1395.61	SI	13	-2378.38	4766.76
IM2N2m	21	-711.662	1447.32	AM2mG	18	-690.581	1407.16	SI	9	-2384.07	4778.14
SI2N	8	-717.464	1448.93	IM2N2mG	15	-730.605	1489.21
SI2NG	4	-715.469	1448.94	IM2m	4	-742.979	1505.96
SC2mG	12	-711.92	1449.84	SI2NG	13	-764.754	1547.51
SI2N	3	-718.122	1450.24	AM2mG	6	-761.535	1549.07
AM2N	8	-715.273	1450.55	SI2N	15	-771.541	1557.08
AM2NG	9	-713.665	1451.33	IM2N	1	-770.429	1558.86
SI2NG	5	-716.867	1451.73	IM2m	7	-771.878	1563.76
AM2N2m	29	-714.25	1454.5	AM2m	21	-787.01	1596.02
AMG	25	-717.457	1454.91	AMG	14	-890.712	1801.42
IMG	15	-719.691	1457.38	AMG	1	-903.382	1826.76
AM2N2mG	22	-717.6	1465.2	AMG	6	-903.719	1827.44
SI2N	5	-728.456	1470.91	AMG	11	-904.21	1828.42
IMG	16	-727.28	1472.56	AM2N	25	-904.456	1828.91
IMG	19	-728.507	1475.01	AM	10	-907.33	1830.66
AM2m	21	-735.081	1492.16	AMG	9	-905.546	1831.09
SI2NG	6	-737.965	1493.93	AM	21	-908.141	1832.28
AM	1	-738.989	1493.98	AM	23	-908.468	1832.94
AM2NG	6	-736.504	1497.01	AM	15	-908.991	1833.98
AM2N2m	21	-735.8	1497.6	AM	20	-909.386	1834.77
AM2N2mG	11	-734.27	1498.54	AM	7	-909.97	1835.94
IMG	2	-740.502	1499	AM	8	-910.051	1836.1
IMG	12	-743.525	1505.05	AM	12	-910.358	1836.72
SI2N	9	-750.394	1514.79	AM2mG	24	-905.842	1837.68
AM2NG	15	-748.87	1521.74	SC	13	-913.268	1842.54
SI2NG	8	-753.577	1525.15	AM	14	-914.031	1844.06
AM2N2mG	8	-754.806	1539.61	AM	19	-915.963	1847.93
AMG	29	-760.763	1541.53	IM2N	12	-916.068	1850.14
SI2N	6	-765.864	1545.73	IM	6	-918.583	1851.17
SI2N	7	-772.186	1558.37	IM	7	-918.597	1851.19
SI2N	1	-774.556	1563.11	IM	3	-918.631	1851.26
AMG	20	-790.822	1601.64	AM	18	-917.94	1851.88
AM2N	9	-806.382	1632.76	IM	8	-919.022	1852.04
AM	7	-808.937	1633.87	IM	15	-919.034	1852.07
AM2N2mG	2	-807.126	1644.25	IM	4	-919.2	1852.4
AM2m	16	-831.092	1684.18	SC	19	-918.543	1853.09
AM	22	-838.15	1692.3	IM	5	-919.599	1853.2
AM2N2mG	19	-838.666	1707.33	IM	14	-919.673	1853.35
IM	14	-847.789	1709.58	SC	12	-918.788	1853.58
AM	21	-847.644	1711.29	AM2NG	5	-914.849	1853.7
AM	20	-854.419	1724.84	IM	11	-920.091	1854.18
AM	25	-857.918	1731.84	IM	9	-920.16	1854.32
AM2m	4	-857.03	1736.06	SC	11	-919.307	1854.61
AM2m	24	-857.579	1737.16	IM	10	-920.518	1855.04
AM2N2m	27	-863.194	1752.39	SC	14	-920.993	1857.99
IMG	20	-870.285	1758.57	IMG	20	-920.178	1858.36
AM2mG	3	-869.888	1765.78	SC	15	-921.639	1859.28
SIG	19	-876.744	1767.49	IMG	2	-920.847	1859.69
AM2m	6	-872.803	1767.61	SCG	24	-920.747	1861.49
SIG	1	-878.04	1770.08	SCG	11	-920.963	1861.93
SI	4	-880.234	1770.47	IMG	6	-922.281	1862.56
SIG	18	-878.395	1770.79	SCG	15	-922.844	1865.69
SI	13	-881.077	1772.15	AM2mG	27	-921.29	1868.58
SI	7	-881.148	1772.3	IMG	9	-925.914	1869.83
AMG	21	-876.622	1773.24	IM	13	-927.994	1869.99
AM	15	-878.977	1773.95	IMG	12	-927.755	1873.51
AM	9	-879.37	1774.74	SC	23	-928.81	1873.62
SIG	24	-880.986	1775.97	SCG	25	-926.966	1873.93
SIG	5	-881.618	1777.24	SCG	5	-927.835	1875.67
SI	10	-883.64	1777.28	AM2m	27	-928.332	1878.66
SIG	23	-881.887	1777.77	IM	12	-932.363	1878.73
SI	6	-884.198	1778.4	IM2mG	6	-927.955	1879.91
SI	8	-884.487	1778.97	IMG	8	-931.552	1881.1
SI	12	-884.908	1779.82	IMG	16	-935.856	1889.71
SI	3	-886.361	1782.72	IMG	11	-936.925	1891.85
SI	14	-887.212	1784.42	AM	4	-951.853	1919.71
AM2NG	4	-880.843	1785.69	AMG	3	-953.431	1926.86
AM2m	10	-881.903	1785.81	SCG	8	-953.819	1927.64
AM2mG	7	-879.985	1785.97	SC	17	-955.846	1927.69
SI	5	-888.059	1786.12	IMG	1	-959.617	1937.23
SIG	11	-886.859	1787.72	AMG	4	-967.035	1954.07
SI	15	-890.094	1790.19	AMG	18	-981.339	1982.68
SIG	21	-888.2	1790.4	SIG	13	-1146.92	2307.84
SIG	10	-888.484	1790.97	SIG	1	-1146.94	2307.88
AMG	34	-888.341	1796.68	AM2m	17	-1148.72	2319.44
SIG	4	-892.425	1798.85	SI	2	-1156.32	2322.63
AMG	10	-894.117	1808.23	AMG	12	-1151.44	2322.87
AM2N2mG	6	-978.268	1986.54	AM	5	-1154.14	2324.28
SI2NG	3	-999.919	2017.84	SIG	20	-1155.76	2325.52
AMG	23	-1030.9	2081.8	SIG	6	-1155.92	2325.83
AMG	31	-1066.37	2152.75	SI	13	-1159.62	2329.25
SIG	2	-1132.83	2279.66	SIG	15	-1158.61	2331.21
SIG	13	-1153.09	2320.19	SI	15	-1160.64	2331.29
SIG	17	-1156.01	2326.01	AMG	7	-1157.14	2334.27
SIG	20	-1156.02	2326.05	SIG	4	-1160.19	2334.37
SIG	22	-1160.47	2334.95	SIG	11	-1161.19	2336.37
SIG	9	-1161.9	2337.81	SIG	17	-1161.19	2336.38
SIG	8	-1163.29	2340.58	AM2m	22	-1158.85	2339.69
SIG	3	-1169.51	2353.01	SI	12	-1165.94	2341.88
SI2NG	1	-1187.9	2393.8	IM2NG	2	-1162.56	2347.12
SI2N	4	-1197.55	2409.1	SIG	18	-1166.86	2347.73
SIG	12	-1317.02	2648.03	SI	14	-1169.69	2349.38
SI	11	-1330.83	2671.67	SI	1	-1170.45	2350.9
SI	9	-1330.85	2671.7	SIG	2	-1168.7	2351.39
SIG	14	-1329.48	2672.95	SIG	9	-1171.28	2356.55
SI	1	-1331.54	2673.07	SIG	16	-1172.77	2359.53
SIG	25	-1347.94	2709.89	SI	8	-1177.67	2365.34
				SIG	7	-1176.81	2367.62
				SI	9	-1180.47	2370.93
				IMG	10	-1189.85	2397.71
				SI	6	-1195.7	2401.41
				SI	5	-1195.94	2401.89
				SI2NG	19	-1198.83	2415.66
				SI	10	-1212.39	2434.78
				AM2m	15	-1211.36	2444.72
				SI2N	8	-1232.03	2478.06
				SI2NG	9	-1230.12	2478.23
				AM2NG	25	-1237.87	2499.75
				SI2N	4	-1249.53	2513.07
				SIG	3	-1665.48	3344.96
				SI	4	-1674.33	3358.66
				SI	7	-1675.01	3360.02
				SI	3	-1757.86	3525.72
